# Supplementary material for: CircTHBS1 drives gastric cancer progression by increasing INHBA mRNA expression and stability in a ceRNA- and RBP-dependent manner
Source: Cell Death Dis. 2022 Mar 25;13(3):266. doi: 10.1038/s41419-022-04720-0 (PMC8949653; doi:10.1038/s41419-022-04720-0)
Supplement: Supplementary file 2 — Supplementary Table S1 [file 41419_2022_4720_MOESM2_ESM.xlsx]

## Sheet: Sheet1
ProbeName	pvalues	foldchange	gene_symbol
hsa_circ_0027745	0.224275	0.00159822	FGD6
hsa_circ_0015000	0.0219348	0.00171696	APOA2
hsa_circ_0014997	0.0971408	0.00394587	APOA2
hsa_circ_0043632	1.68008e-12	0.00501618	KRT17
hsa_circ_0043637	3.70713e-12	0.00739723	KRT17
hsa_circ_0043634	1.45116e-12	0.00740791	KRT17
hsa_circ_0043635	2.46907e-12	0.00834156	KRT17
hsa_circ_0020788	2.54732e-06	0.0144534	TCONS_00063837_H19
hsa_circ_0026392	0.000138437	0.014578	KRT6B
hsa_circ_0014996	0.194606	0.0146494	APOA2
hsa_circ_0020789	4.4442e-06	0.0147006	TCONS_00063837_H19
hsa_circ_0078701	8.79032e-11	0.0151965	THBS2
hsa_circ_0020787	1.88185e-06	0.0158653	TCONS_00063837_H19
hsa_circ_0079944	3.32404e-12	0.0167789	INHBA
hsa_circ_0078703	2.16999e-10	0.0185692	THBS2
hsa_circ_0026410	0.000346266	0.0187716	KRT6C
hsa_circ_0078702	1.18903e-10	0.0188038	THBS2
hsa_circ_0043610	1.31017e-05	0.0191435	KRT14
hsa_circ_0068454	0.0204912	0.0196131	AHSG
hsa_circ_0090853	0.0415647	0.021066	PAGE5
hsa_circ_0078700	4.29722e-09	0.0243395	THBS2
hsa_circ_0043580	1.19793e-05	0.0252631	KRT23
hsa_circ_0025580	0.000358334	0.0254735	SLCO1B3
hsa_circ_0069971	0.156994	0.0258691	AFP
hsa_circ_0078705	1.99886e-10	0.0322832	THBS2
hsa_circ_0043611	8.4924e-05	0.0324671	KRT14
hsa_circ_0078710	8.02072e-10	0.0325121	THBS2
hsa_circ_0043585	9.94731e-08	0.0377675	KRT15
hsa_circ_0026420	4.56303e-05	0.0384039	KRT6A
hsa_circ_0025579	0.000551908	0.0395706	SLCO1B3
hsa_circ_0058146	3.18494e-09	0.0407194	FN1
hsa_circ_0056884	2.96324e-09	0.0420634	FAP
hsa_circ_0067865	0.725825	0.0445597	PDCD10
hsa_circ_0017346	0.310591	0.0446738	ZNF670
hsa_circ_0084724	1.04301e-09	0.0460393	SULF1
hsa_circ_0078704	1.9872e-08	0.0491286	THBS2
hsa_circ_0084718	1.94647e-08	0.0494087	SULF1
hsa_circ_0044511	4.40902e-09	0.0506503	COL1A1
hsa_circ_0084717	4.84806e-10	0.052594	SULF1
hsa_circ_0058084	1.87171e-08	0.054842	FN1
hsa_circ_0073630	0.262248	0.0550083	KCNN2
hsa_circ_0024107	0.000416288	0.0566832	MMP1
hsa_circ_0043622	2.88905e-06	0.0571854	KRT14
hsa_circ_0084720	2.07653e-09	0.0574365	SULF1
hsa_circ_0026418	0.00137917	0.059427	KRT6C
hsa_circ_0078707	4.34647e-07	0.0602293	THBS2
hsa_circ_0044506	2.93536e-10	0.0612803	COL1A1
hsa_circ_0044504	4.83298e-10	0.061438	COL1A1
hsa_circ_0044503	3.58332e-10	0.0624494	COL1A1
hsa_circ_0044509	4.78967e-10	0.0636369	COL1A1
hsa_circ_0058125	5.76128e-08	0.0649312	FN1
hsa_circ_0019217	8.74825e-07	0.0658958	RBP4
hsa_circ_0058099	2.48829e-08	0.0660913	FN1
hsa_circ_0058140	1.0641e-08	0.0661086	FN1
hsa_circ_0058836	3.60244e-11	0.0663833	COL6A3
hsa_circ_0044507	5.95564e-10	0.0665839	COL1A1
hsa_circ_0058121	5.49457e-08	0.0668373	FN1
hsa_circ_0058104	5.0084e-08	0.06696	FN1
hsa_circ_0071278	0.890991	0.0670086	ARFIP1
hsa_circ_0044508	4.06289e-11	0.0672843	COL1A1
hsa_circ_0058148	6.63593e-08	0.067549	FN1
hsa_circ_0058156	1.41635e-08	0.0677259	FN1
hsa_circ_0020786	0.00187064	0.0685307	TCONS_00063837_H19
hsa_circ_0058114	7.93499e-08	0.0686821	FN1
hsa_circ_0001906	0.0212035	0.0690735	EHMT1
hsa_circ_0044512	6.44279e-10	0.0691954	COL1A1
hsa_circ_0058837	1.87226e-11	0.0694432	COL6A3
hsa_circ_0058155	3.69923e-08	0.0699127	FN1
hsa_circ_0058142	1.11376e-07	0.0707527	FN1
hsa_circ_0002341	1.10917e-07	0.0711266	FN1
hsa_circ_0058126	1.46707e-07	0.0713832	FN1
hsa_circ_0024594	4.18003e-12	0.0714576	THY1
hsa_circ_0017664	0.0887417	0.071686	ITIH2
hsa_circ_0058122	6.49177e-08	0.0718212	FN1
hsa_circ_0058089	6.33847e-08	0.0728036	FN1
hsa_circ_0025583	0.00607777	0.0729216	SLCO1B7
hsa_circ_0058132	1.02485e-07	0.0729347	FN1
hsa_circ_0079895	1.03294e-05	0.0730852	SFRP4
hsa_circ_0058144	8.52181e-08	0.0736494	FN1
hsa_circ_0058117	2.10239e-07	0.0738218	FN1
hsa_circ_0077916	0.468312	0.0738644	AHI1
hsa_circ_0058086	4.54969e-08	0.0739499	FN1
hsa_circ_0044502	9.42018e-10	0.0740593	COL1A1
hsa_circ_0058130	2.22388e-07	0.0741656	FN1
hsa_circ_0058080	1.69951e-07	0.0746458	FN1
hsa_circ_0043644	8.96375e-08	0.074874	KRT17
hsa_circ_0058095	1.34841e-07	0.0750247	FN1
hsa_circ_0024108	2.58191e-07	0.0759274	MMP1
hsa_circ_0058154	1.90985e-09	0.0760592	FN1
hsa_circ_0058100	3.73169e-07	0.0761255	FN1
hsa_circ_0058105	2.17514e-07	0.0765886	FN1
hsa_circ_0014222	0.000295394	0.076773	S100A8
hsa_circ_0058134	1.63822e-07	0.0770453	FN1
hsa_circ_0002641	0.0391384	0.0774797	ZEB1
hsa_circ_0043628	1.40712e-05	0.0779429	KRT16
hsa_circ_0058139	4.32236e-07	0.0780831	FN1
hsa_circ_0058143	2.60018e-07	0.078522	FN1
hsa_circ_0058158	1.70004e-08	0.0786955	FN1
hsa_circ_0010167	1.51809e-10	0.0792624	MFAP2
hsa_circ_0058151	2.4018e-07	0.0800435	FN1
hsa_circ_0056883	5.99144e-09	0.0806623	FAP
hsa_circ_0079590	1.86836e-06	0.0807629	IGF2BP3
hsa_circ_0058088	2.46881e-07	0.0807685	FN1
hsa_circ_0058119	2.35924e-08	0.0808441	FN1
hsa_circ_0058110	1.13281e-07	0.0810118	FN1
hsa_circ_0009510	6.99967e-07	0.0818318	HES2
hsa_circ_0058113	1.38621e-07	0.0819328	FN1
hsa_circ_0025582	0.000844014	0.0827386	SLCO1B7
hsa_circ_0043627	7.73004e-06	0.0830527	KRT16
hsa_circ_0084719	9.94904e-09	0.0835423	SULF1
hsa_circ_0077059	2.84609e-11	0.083612	COL12A1
hsa_circ_0058147	1.66202e-07	0.0836629	FN1
hsa_circ_0026397	0.0196895	0.0839121	KRT6B
hsa_circ_0058097	3.66506e-07	0.0849144	FN1
hsa_circ_0044505	1.90961e-08	0.0849169	COL1A1
hsa_circ_0043564	9.97828e-06	0.0849756	TNS4
hsa_circ_0058094	5.10086e-07	0.0851971	FN1
hsa_circ_0077054	1.78744e-11	0.0855345	COL12A1
hsa_circ_0058145	2.36853e-07	0.0862741	FN1
hsa_circ_0058152	3.05471e-07	0.0870334	FN1
hsa_circ_0058157	5.35953e-07	0.087208	FN1
hsa_circ_0091742	1.48364e-09	0.0875352	BGN
hsa_circ_0043584	3.71353e-05	0.087539	KRT15
hsa_circ_0043630	4.70006e-05	0.0877533	KRT16
hsa_circ_0091746	3.34329e-11	0.0878163	BGN
hsa_circ_0058081	5.56922e-07	0.0879733	FN1
hsa_circ_0077063	4.63782e-11	0.0884854	COL12A1
hsa_circ_0077065	1.0312e-10	0.0885736	COL12A1
hsa_circ_0058120	5.23737e-07	0.0887495	FN1
hsa_circ_0024103	4.19686e-07	0.0891072	MMP10
hsa_circ_0043589	6.57234e-06	0.0892892	KRT15
hsa_circ_0077047	1.01161e-10	0.0892919	COL12A1
hsa_circ_0036533	1.18619e-08	0.0894417	KIAA1199
hsa_circ_0014220	0.00023478	0.0896426	S100A9
hsa_circ_0044515	8.30076e-08	0.0896926	COL1A1
hsa_circ_0080517	3.83062e-09	0.0906543	CLDN4
hsa_circ_0077060	2.38598e-11	0.0910345	COL12A1
hsa_circ_0058103	1.27204e-06	0.0911876	FN1
hsa_circ_0034464	2.41939e-08	0.0912954	THBS1
hsa_circ_0058090	7.43355e-08	0.0915231	FN1
hsa_circ_0091745	2.41347e-11	0.0921286	BGN
hsa_circ_0044513	6.21453e-08	0.092435	COL1A1
hsa_circ_0043466	0.00101791	0.0924519	ERBB2
hsa_circ_0044517	9.77074e-08	0.0925433	COL1A1
hsa_circ_0044516	2.18948e-07	0.0927434	COL1A1
hsa_circ_0043965	0.19435	0.0928058	NBR1
hsa_circ_0043560	0.000496781	0.0929322	TNS4
hsa_circ_0058153	4.851e-07	0.0930855	FN1
hsa_circ_0058123	9.14863e-07	0.0934711	FN1
hsa_circ_0007745	1.21375e-09	0.0935935	PRRX1
hsa_circ_0030791	0.000674956	0.0936651	ITGBL1
hsa_circ_0044519	1.08403e-07	0.0940176	COL1A1
hsa_circ_0058112	1.20118e-06	0.0941373	FN1
hsa_circ_0004486	0.000786867	0.0943258	ITGBL1
hsa_circ_0054666	0.0535563	0.09444	VRK2
hsa_circ_0045305	0.0979665	0.0953416	CEP95
hsa_circ_0014221	7.16845e-06	0.095472	S100A9
hsa_circ_0069579	5.66816e-10	0.0956478	UCHL1
hsa_circ_0085289	2.40687e-08	0.095774	CTHRC1
hsa_circ_0084721	4.13013e-08	0.0958501	SULF1
hsa_circ_0025640	0.06304	0.09658	RASSF8
hsa_circ_0020790	0.00103107	0.096671	TCONS_00063837_H19
hsa_circ_0044529	1.23157e-07	0.0969262	COL1A1
hsa_circ_0024327	9.80604e-08	0.0970354	NNMT
hsa_circ_0065399	5.71604e-09	0.0970428	COL7A1
hsa_circ_0026369	1.58256e-10	0.0976005	KRT7
hsa_circ_0044518	4.56294e-08	0.0976488	COL1A1
hsa_circ_0058135	2.45804e-06	0.097748	FN1
hsa_circ_0026365	2.78651e-10	0.0977825	KRT7
hsa_circ_0058102	3.78572e-07	0.0979765	FN1
hsa_circ_0058116	1.19573e-07	0.0980187	FN1
hsa_circ_0058150	6.34855e-07	0.0984888	FN1
hsa_circ_0034543	2.52723e-09	0.0984959	THBS1
hsa_circ_0026360	2.97101e-10	0.0988042	KRT7
hsa_circ_0043469	0.00188412	0.0996273	ERBB2
hsa_circ_0090852	0.635091	0.0998559	PAGE2B
hsa_circ_0026367	1.76736e-10	0.100151	KRT7
hsa_circ_0030845	2.53392e-09	0.100463	COL4A1
hsa_circ_0024109	1.00293e-06	0.100887	MMP1
hsa_circ_0024329	5.94217e-08	0.100941	NNMT
hsa_circ_0058085	1.90486e-06	0.101323	FN1
hsa_circ_0077031	6.08017e-11	0.101656	COL12A1
hsa_circ_0058138	6.88789e-07	0.101868	FN1
hsa_circ_0058137	6.34724e-07	0.10262	FN1
hsa_circ_0026361	2.3159e-09	0.102952	KRT7
hsa_circ_0034465	1.56877e-08	0.103233	THBS1
hsa_circ_0043581	0.00617754	0.103248	KRT23
hsa_circ_0077070	4.38849e-10	0.103596	COL12A1
hsa_circ_0008020	0.0008473	0.103707	ITGBL1
hsa_circ_0090451	2.55482e-11	0.103957	TIMP1
hsa_circ_0044514	1.00264e-07	0.103964	COL1A1
hsa_circ_0077034	6.59204e-11	0.104265	COL12A1
hsa_circ_0091744	2.40868e-08	0.104383	BGN
hsa_circ_0026368	1.26525e-10	0.104893	KRT7
hsa_circ_0034460	5.89379e-09	0.104959	THBS1
hsa_circ_0087377	0.0129473	0.105622	NTRK2
hsa_circ_0062478	0.000529393	0.105658	PRAME
hsa_circ_0034470	4.48895e-07	0.106011	THBS1
hsa_circ_0024600	8.41239e-07	0.1069	TRIM29
hsa_circ_0037532	0.000286945	0.107341	CCNF
hsa_circ_0026359	6.26736e-10	0.107511	KRT7
hsa_circ_0034539	2.30923e-08	0.107871	THBS1
hsa_circ_0091741	2.11027e-08	0.107888	BGN
hsa_circ_0058133	6.72032e-07	0.108417	FN1
hsa_circ_0044559	1.62023e-07	0.108714	COL1A1
hsa_circ_0058832	1.30051e-11	0.109422	COL6A3
hsa_circ_0024330	2.1008e-09	0.109919	NNMT
hsa_circ_0034538	9.37757e-09	0.110013	THBS1
hsa_circ_0043557	7.5817e-06	0.110193	TNS4
hsa_circ_0030790	0.0015612	0.110256	ITGBL1
hsa_circ_0090625	0.082475	0.11035	SMC1A
hsa_circ_0050332	2.45142e-05	0.110502	CCNE1
hsa_circ_0026366	3.19448e-10	0.110543	KRT7
hsa_circ_0077040	5.78352e-09	0.110548	COL12A1
hsa_circ_0025578	0.00269482	0.110657	SLCO1B3
hsa_circ_0043473	0.0235822	0.111419	MIEN1
hsa_circ_0049060	0.0202845	0.111419	ANGPTL4
hsa_circ_0084723	2.08832e-08	0.112087	SULF1
hsa_circ_0077028	1.27326e-09	0.112712	COL12A1
hsa_circ_0044564	6.07716e-08	0.113348	COL1A1
hsa_circ_0091740	5.19799e-08	0.113508	BGN
hsa_circ_0081165	1.164e-09	0.113609	COL1A2
hsa_circ_0069580	1.5585e-07	0.114028	UCHL1
hsa_circ_0034435	2.40612e-08	0.114217	THBS1
hsa_circ_0026357	4.16683e-10	0.114894	KRT7
hsa_circ_0034514	2.4331e-08	0.115854	THBS1
hsa_circ_0013360	0.0084589	0.116135	COL11A1
hsa_circ_0036535	2.134e-06	0.11623	KIAA1199
hsa_circ_0081167	1.29121e-09	0.116265	COL1A2
hsa_circ_0044551	2.07666e-07	0.116413	COL1A1
hsa_circ_0077057	1.52628e-09	0.116767	COL12A1
hsa_circ_0060974	4.76794e-12	0.116799	PMEPA1
hsa_circ_0034541	1.70079e-08	0.117754	THBS1
hsa_circ_0044527	1.40219e-07	0.117841	COL1A1
hsa_circ_0034489	4.00192e-09	0.11794	THBS1
hsa_circ_0088196	3.05264e-06	0.118001	TNC
hsa_circ_0034431	2.75082e-08	0.118674	THBS1
hsa_circ_0077061	1.12643e-09	0.118899	COL12A1
hsa_circ_0044552	5.08946e-07	0.118964	COL1A1
hsa_circ_0043463	0.0045334	0.119437	ERBB2
hsa_circ_0065402	4.58637e-08	0.119477	COL7A1
hsa_circ_0069575	3.62881e-07	0.119868	UCHL1
hsa_circ_0081091	7.71076e-10	0.120165	COL1A2
hsa_circ_0081564	1.73242e-06	0.12029	SERPINE1
hsa_circ_0058131	2.81902e-06	0.120319	FN1
hsa_circ_0058115	1.82776e-06	0.12036	FN1
hsa_circ_0090450	1.69294e-11	0.120369	TIMP1
hsa_circ_0056443	0.000792028	0.120521	POTEF
hsa_circ_0069581	2.49289e-06	0.120772	UCHL1
hsa_circ_0081166	4.24675e-10	0.120866	COL1A2
hsa_circ_0077038	3.3021e-10	0.121505	COL12A1
hsa_circ_0043586	2.75389e-05	0.121716	KRT15
hsa_circ_0024326	6.25078e-06	0.122085	NNMT
hsa_circ_0021720	3.57783e-05	0.12246	CD44
hsa_circ_0056444	0.0015562	0.122733	POTEF
hsa_circ_0041124	1.06605e-08	0.122782	TUBB3
hsa_circ_0090447	4.77674e-11	0.123041	TIMP1
hsa_circ_0026720	0.000315825	0.123152	NFE2
hsa_circ_0034545	5.95903e-09	0.123416	THBS1
hsa_circ_0084722	1.32856e-07	0.123915	SULF1
hsa_circ_0077046	4.82836e-09	0.12422	COL12A1
hsa_circ_0077024	1.40763e-08	0.12423	COL12A1
hsa_circ_0056447	0.000673746	0.124645	POTEF
hsa_circ_0034446	8.12838e-08	0.124943	THBS1
hsa_circ_0020375	1.9472e-05	0.125345	ADAM12
hsa_circ_0018260	7.14449e-09	0.125367	RASGEF1A
hsa_circ_0077064	2.18436e-10	0.125426	COL12A1
hsa_circ_0034535	1.06091e-07	0.125618	THBS1
hsa_circ_0077043	1.26063e-09	0.125962	COL12A1
hsa_circ_0034540	2.65073e-08	0.126098	THBS1
hsa_circ_0043475	0.0164678	0.126282	MIEN1
hsa_circ_0034442	1.40849e-07	0.127161	THBS1
hsa_circ_0058816	5.58872e-10	0.127175	COL6A3
hsa_circ_0034438	5.54378e-08	0.127417	THBS1
hsa_circ_0034534	6.89215e-08	0.127441	THBS1
hsa_circ_0034434	9.06592e-08	0.127673	THBS1
hsa_circ_0044392	0.0476101	0.128073	IGF2BP1
hsa_circ_0034480	1.66361e-07	0.128149	THBS1
hsa_circ_0077050	8.27806e-10	0.128498	COL12A1
hsa_circ_0034433	1.57806e-07	0.128518	THBS1
hsa_circ_0043472	0.0188986	0.128895	MIEN1
hsa_circ_0004713	2.63035e-06	0.129036	PRRX1
hsa_circ_0043145	6.26775e-06	0.129117	CCL3
hsa_circ_0044562	1.47436e-07	0.129152	COL1A1
hsa_circ_0036459	0.000186924	0.129272	CRABP1
hsa_circ_0041127	6.46036e-11	0.129304	TUBB3
hsa_circ_0077045	5.0051e-09	0.129338	COL12A1
hsa_circ_0034533	1.21982e-07	0.130647	THBS1
hsa_circ_0077026	5.48082e-09	0.130816	COL12A1
hsa_circ_0081098	2.58635e-07	0.131503	COL1A2
hsa_circ_0081083	1.30636e-08	0.13179	COL1A2
hsa_circ_0077069	1.2107e-09	0.131833	COL12A1
hsa_circ_0034451	5.38942e-08	0.13187	THBS1
hsa_circ_0021714	6.13611e-05	0.132048	CD44
hsa_circ_0034523	6.31708e-08	0.132072	THBS1
hsa_circ_0066633	1.38555e-05	0.132397	COL8A1
hsa_circ_0081120	1.04946e-08	0.13246	COL1A2
hsa_circ_0043471	0.0236582	0.132727	MIEN1
hsa_circ_0024597	2.81937e-07	0.132774	TRIM29
hsa_circ_0034439	1.16483e-07	0.132869	THBS1
hsa_circ_0037585	0.0125675	0.133318	PRSS21
hsa_circ_0018415	0.00275568	0.13341	DKK1
hsa_circ_0081055	3.16812e-08	0.133486	COL1A2
hsa_circ_0043542	1.03324e-05	0.133549	TOP2A
hsa_circ_0034524	1.09995e-07	0.133886	THBS1
hsa_circ_0081082	9.40825e-08	0.133938	COL1A2
hsa_circ_0034444	5.16099e-08	0.134936	THBS1
hsa_circ_0090452	4.79505e-10	0.135169	TIMP1
hsa_circ_0037583	0.0151641	0.135506	PRSS21
hsa_circ_0034522	8.55595e-08	0.135811	THBS1
hsa_circ_0034445	9.66804e-08	0.135925	THBS1
hsa_circ_0044565	1.9351e-07	0.136039	COL1A1
hsa_circ_0081054	2.4472e-08	0.136076	COL1A2
hsa_circ_0034536	1.05324e-07	0.13632	THBS1
hsa_circ_0034441	6.2609e-08	0.136403	THBS1
hsa_circ_0034537	2.85592e-07	0.136688	THBS1
hsa_circ_0034525	1.2661e-07	0.137046	THBS1
hsa_circ_0043636	3.93131e-07	0.137141	KRT17
hsa_circ_0034526	1.67433e-07	0.137149	THBS1
hsa_circ_0081108	7.20338e-08	0.137819	COL1A2
hsa_circ_0043559	0.000150305	0.137893	TNS4
hsa_circ_0034502	2.17095e-08	0.138068	THBS1
hsa_circ_0085824	1.06425e-07	0.138155	LY6E
hsa_circ_0026407	0.000237043	0.138427	KRT6B
hsa_circ_0034527	4.56219e-07	0.138533	THBS1
hsa_circ_0077056	2.32815e-08	0.139725	COL12A1
hsa_circ_0081146	3.6348e-08	0.139778	COL1A2
hsa_circ_0077027	1.13772e-08	0.139903	COL12A1
hsa_circ_0034542	6.27432e-08	0.139958	THBS1
hsa_circ_0034530	2.96899e-07	0.140242	THBS1
hsa_circ_0043477	0.00258143	0.140558	GRB7
hsa_circ_0031927	8.49796e-10	0.140652	NID2
hsa_circ_0029598	0.0505105	0.141018	TCONS_l2_00007482
hsa_circ_0078718	5.1306e-06	0.141406	THBS2
hsa_circ_0034529	3.22228e-07	0.141707	THBS1
hsa_circ_0034443	1.3615e-07	0.141741	THBS1
hsa_circ_0004121	0.000544282	0.141799	RFX8
hsa_circ_0065445	3.46442e-09	0.14262	COL7A1
hsa_circ_0058831	1.55609e-09	0.142879	COL6A3
hsa_circ_0002764	1.33432e-05	0.143496	CD44
hsa_circ_0081571	8.26311e-08	0.1435	SERPINE1
hsa_circ_0081067	1.47548e-07	0.143604	COL1A2
hsa_circ_0015729	1.40873e-06	0.143765	PTGS2
hsa_circ_0034521	2.16367e-07	0.14475	THBS1
hsa_circ_0010170	1.13094e-08	0.144768	MFAP2
hsa_circ_0021734	1.23046e-05	0.144853	CD44
hsa_circ_0057388	1.52091e-06	0.145033	COL3A1
hsa_circ_0081131	5.23143e-08	0.145331	COL1A2
hsa_circ_0085829	2.71648e-07	0.145413	LY6E
hsa_circ_0034532	2.43679e-07	0.145423	THBS1
hsa_circ_0091714	0.000264842	0.145549	GABRE
hsa_circ_0081138	6.96313e-08	0.145568	COL1A2
hsa_circ_0087653	0.001082	0.145837	CTSL2
hsa_circ_0058108	6.00633e-06	0.146361	FN1
hsa_circ_0004465	3.19029e-11	0.1465	COL6A3
hsa_circ_0078717	8.28062e-06	0.146617	THBS2
hsa_circ_0034436	7.53341e-08	0.146946	THBS1
hsa_circ_0034528	3.35494e-07	0.146999	THBS1
hsa_circ_0081162	3.10402e-08	0.147027	COL1A2
hsa_circ_0002447	7.67659e-10	0.147153	COL6A3
hsa_circ_0081152	3.3062e-08	0.14743	COL1A2
hsa_circ_0034531	2.32282e-07	0.147569	THBS1
hsa_circ_0052041	0.000293487	0.14791	KLK8
hsa_circ_0090448	8.39717e-11	0.147924	TIMP1
hsa_circ_0081123	7.24892e-07	0.147932	COL1A2
hsa_circ_0081149	1.64816e-07	0.148012	COL1A2
hsa_circ_0026450	4.53595e-08	0.148071	KRT5
hsa_circ_0065396	1.45592e-06	0.148192	COL7A1
hsa_circ_0005413	2.97471e-05	0.148277	CD44
hsa_circ_0030869	0.000176408	0.148399	COL4A2
hsa_circ_0081142	5.73505e-08	0.148404	COL1A2
hsa_circ_0034510	1.77847e-06	0.148806	THBS1
hsa_circ_0081125	3.47472e-08	0.149037	COL1A2
hsa_circ_0034499	6.36534e-08	0.149166	THBS1
hsa_circ_0074639	5.0295e-08	0.149517	SPARC
hsa_circ_0041123	8.92297e-10	0.149888	TUBB3
hsa_circ_0058087	5.55209e-07	0.14991	FN1
hsa_circ_0077066	2.54051e-09	0.150335	COL12A1
hsa_circ_0014231	2.09448e-07	0.150666	S100A3
hsa_circ_0090449	1.82458e-10	0.150951	TIMP1
hsa_circ_0081116	3.94795e-08	0.151012	COL1A2
hsa_circ_0001162	0.00263336	0.151025	MMP9
hsa_circ_0043534	2.9163e-07	0.152481	TOP2A
hsa_circ_0027927	0.00665238	0.153126	ASCL1
hsa_circ_0081163	1.10598e-07	0.153135	COL1A2
hsa_circ_0078706	1.39578e-06	0.153283	THBS2
hsa_circ_0057415	2.88279e-07	0.153768	COL3A1
hsa_circ_0043549	1.16296e-06	0.154126	TOP2A
hsa_circ_0045359	0.378369	0.154375	APOH
hsa_circ_0011083	6.07965e-05	0.154391	IFI6
hsa_circ_0034425	3.57833e-08	0.154617	THBS1
hsa_circ_0081572	2.47131e-07	0.15484	SERPINE1
hsa_circ_0074642	4.51663e-08	0.155005	SPARC
hsa_circ_0081063	2.71121e-08	0.155193	COL1A2
hsa_circ_0027663	0.000237656	0.155296	SYT1
hsa_circ_0020377	4.26821e-05	0.155327	ADAM12
hsa_circ_0043688	2.70283e-09	0.155511	FKBP10
hsa_circ_0030844	7.26338e-11	0.155802	COL4A1
hsa_circ_0058128	1.69975e-06	0.155835	FN1
hsa_circ_0057394	9.0345e-06	0.155907	COL3A1
hsa_circ_0075354	0.00261311	0.156011	GFPT2
hsa_circ_0008335	2.75036e-05	0.156036	CD44
hsa_circ_0044568	4.01673e-07	0.156167	COL1A1
hsa_circ_0034467	1.31761e-06	0.156331	THBS1
hsa_circ_0081080	3.47295e-07	0.156369	COL1A2
hsa_circ_0077052	6.85158e-09	0.156408	COL12A1
hsa_circ_0074636	7.03998e-09	0.156667	SPARC
hsa_circ_0034437	5.24171e-08	0.156704	THBS1
hsa_circ_0021722	2.92915e-05	0.156784	CD44
hsa_circ_0075652	0.00317475	0.156946	RANBP9
hsa_circ_0081136	7.35789e-08	0.157251	COL1A2
hsa_circ_0021740	2.16252e-05	0.157423	CD44
hsa_circ_0085828	2.90346e-08	0.157707	LY6E
hsa_circ_0044390	0.0020803	0.158104	IGF2BP1
hsa_circ_0077025	3.45586e-08	0.158185	COL12A1
hsa_circ_0005345	1.20403e-05	0.158594	CD44
hsa_circ_0070179	0.00064253	0.159744	FRAS1
hsa_circ_0058136	4.00719e-08	0.159819	FN1
hsa_circ_0060532	0.00545761	0.160071	PI3
hsa_circ_0034512	1.1959e-06	0.160142	THBS1
hsa_circ_0034429	7.93569e-07	0.160504	THBS1
hsa_circ_0058818	3.84459e-07	0.160517	COL6A3
hsa_circ_0060533	0.000794534	0.160603	PI3
hsa_circ_0058823	3.50624e-08	0.16061	COL6A3
hsa_circ_0007034	8.15833e-05	0.160647	CD44
hsa_circ_0021729	1.56418e-05	0.160703	CD44
hsa_circ_0058817	1.58155e-08	0.161523	COL6A3
hsa_circ_0034422	2.13577e-06	0.161807	THBS1
hsa_circ_0058815	1.46344e-08	0.161978	COL6A3
hsa_circ_0043533	9.58881e-07	0.162419	TOP2A
hsa_circ_0081137	7.79382e-08	0.162505	COL1A2
hsa_circ_0058098	2.10036e-07	0.162769	FN1
hsa_circ_0057393	1.4493e-06	0.163023	COL3A1
hsa_circ_0021741	1.91294e-05	0.163521	CD44
hsa_circ_0081073	1.22585e-06	0.163827	COL1A2
hsa_circ_0026398	0.000544427	0.163839	KRT6B
hsa_circ_0021727	0.000557339	0.163932	CD44
hsa_circ_0025356	5.7252e-05	0.163964	SLC2A3
hsa_circ_0056441	0.000246921	0.16437	POTEF
hsa_circ_0034501	1.64989e-07	0.164428	THBS1
hsa_circ_0034500	1.72721e-07	0.164526	THBS1
hsa_circ_0057387	1.42292e-05	0.164766	COL3A1
hsa_circ_0043546	2.27465e-06	0.164797	TOP2A
hsa_circ_0034497	7.91553e-08	0.165357	THBS1
hsa_circ_0026442	7.1211e-08	0.16541	KRT5
hsa_circ_0091706	0.00279433	0.165564	GABRE
hsa_circ_0085823	1.58741e-09	0.165623	LY6E
hsa_circ_0021737	0.000253743	0.165654	CD44
hsa_circ_0043544	2.06148e-06	0.165872	TOP2A
hsa_circ_0030849	6.32818e-11	0.166058	COL4A1
hsa_circ_0051240	1.81538e-06	0.166104	CEACAM5
hsa_circ_0024328	1.32465e-08	0.166333	NNMT
hsa_circ_0034495	1.67029e-07	0.166573	THBS1
hsa_circ_0020376	9.053e-05	0.166889	ADAM12
hsa_circ_0058127	1.81656e-06	0.167283	FN1
hsa_circ_0088200	1.43238e-05	0.167608	TNC
hsa_circ_0043618	0.0010011	0.168048	KRT14
hsa_circ_0055013	0.00629524	0.168428	PLEK
hsa_circ_0034469	1.54687e-08	0.16851	THBS1
hsa_circ_0081156	1.8296e-07	0.16851	COL1A2
hsa_circ_0069577	6.22877e-07	0.168821	UCHL1
hsa_circ_0026455	1.61468e-07	0.169486	KRT5
hsa_circ_0013359	0.0108091	0.169668	COL11A1
hsa_circ_0044540	6.97983e-07	0.169935	COL1A1
hsa_circ_0058819	3.66147e-07	0.170457	COL6A3
hsa_circ_0085825	2.46935e-09	0.170844	LY6E
hsa_circ_0085818	0.00964887	0.170886	LY6D
hsa_circ_0067414	0.208584	0.170915	TF
hsa_circ_0034496	2.83065e-07	0.17094	THBS1
hsa_circ_0058129	1.6773e-06	0.170963	FN1
hsa_circ_0081114	5.24296e-07	0.171062	COL1A2
hsa_circ_0077799	0.047368	0.171131	CENPW
hsa_circ_0044567	9.81444e-07	0.171615	COL1A1
hsa_circ_0056446	0.00196156	0.171616	POTEF
hsa_circ_0081090	5.60121e-08	0.171973	COL1A2
hsa_circ_0058838	2.55905e-08	0.171993	COL6A3
hsa_circ_0026422	0.00177709	0.172053	KRT6A
hsa_circ_0077067	1.61047e-08	0.17241	COL12A1
hsa_circ_0057396	9.35761e-07	0.172576	COL3A1
hsa_circ_0081157	2.25899e-07	0.172661	COL1A2
hsa_circ_0021735	4.7554e-05	0.172672	CD44
hsa_circ_0057381	1.98087e-05	0.173063	COL3A1
hsa_circ_0041731	8.89623e-08	0.173191	FAM64A
hsa_circ_0015629	7.34543e-07	0.173266	NCF2
hsa_circ_0043621	6.19079e-06	0.17369	KRT14
hsa_circ_0090814	0.097608	0.174351	FAM120C
hsa_circ_0074641	6.87939e-08	0.174456	SPARC
hsa_circ_0044542	6.43631e-07	0.174502	COL1A1
hsa_circ_0074654	1.17999e-07	0.174525	SPARC
hsa_circ_0006912	9.5211e-05	0.1748	CD44
hsa_circ_0043566	0.000517798	0.174991	TNS4
hsa_circ_0081151	3.01391e-07	0.175412	COL1A2
hsa_circ_0081159	6.23034e-07	0.175463	COL1A2
hsa_circ_0069800	1.35694e-05	0.175742	NMU
hsa_circ_0044570	2.65531e-07	0.17591	COL1A1
hsa_circ_0043532	4.56863e-07	0.17601	TOP2A
hsa_circ_0074652	6.20362e-08	0.176019	SPARC
hsa_circ_0005877	3.59115e-07	0.176163	TOP2A
hsa_circ_0079596	0.000134465	0.17642	IGF2BP3
hsa_circ_0015630	7.88442e-07	0.176489	NCF2
hsa_circ_0070093	0.00229199	0.176774	FRAS1
hsa_circ_0079593	0.000560587	0.177161	IGF2BP3
hsa_circ_0036527	2.42619e-08	0.177821	KIAA1199
hsa_circ_0002470	4.19702e-06	0.177853	IFI6
hsa_circ_0070177	0.000662089	0.177938	FRAS1
hsa_circ_0036531	0.00109057	0.178186	KIAA1199
hsa_circ_0036529	0.000111889	0.178198	KIAA1199
hsa_circ_0081147	2.82034e-07	0.178424	COL1A2
hsa_circ_0074648	1.38173e-07	0.178558	SPARC
hsa_circ_0034498	4.40969e-07	0.178601	THBS1
hsa_circ_0081168	2.2882e-07	0.178606	COL1A2
hsa_circ_0069576	1.13521e-06	0.178767	UCHL1
hsa_circ_0007766	0.0193891	0.178878	ERBB2
hsa_circ_0046787	0.0388316	0.1789	LAMA1
hsa_circ_0034419	2.53486e-06	0.179266	THBS1
hsa_circ_0044389	0.00339188	0.179384	IGF2BP1
hsa_circ_0067418	0.67893	0.179424	TF
hsa_circ_0075886	0.000170298	0.179517	HIST1H3D
hsa_circ_0044404	0.00839643	0.179756	IGF2BP1
hsa_circ_0070168	0.000815116	0.179921	FRAS1
hsa_circ_0036536	1.98045e-07	0.180801	KIAA1199
hsa_circ_0057419	3.54116e-06	0.180847	COL3A1
hsa_circ_0069798	2.00464e-05	0.180961	NMU
hsa_circ_0010797	2.46656e-10	0.181382	EPHB2
hsa_circ_0023242	0.0168678	0.181494	GAL
hsa_circ_0034511	7.5122e-07	0.181582	THBS1
hsa_circ_0081065	1.35407e-07	0.182014	COL1A2
hsa_circ_0069799	1.83751e-05	0.182231	NMU
hsa_circ_0057414	3.65799e-06	0.182348	COL3A1
hsa_circ_0081072	4.98114e-06	0.182396	COL1A2
hsa_circ_0081484	0.0131555	0.182479	PCOLCE
hsa_circ_0081161	4.80841e-07	0.182552	COL1A2
hsa_circ_0066805	0.00237072	0.182615	CCDC80
hsa_circ_0030838	3.38205e-10	0.182791	COL4A1
hsa_circ_0089825	8.82548e-07	0.182958	ARSE
hsa_circ_0065431	2.66868e-06	0.183419	COL7A1
hsa_circ_0044560	1.91883e-06	0.183497	COL1A1
hsa_circ_0024148	0.00117997	0.183515	CASP12
hsa_circ_0043562	0.00100255	0.183687	TNS4
hsa_circ_0003707	0.000280281	0.183944	CD44
hsa_circ_0081087	1.11724e-06	0.184249	COL1A2
hsa_circ_0009211	2.29094e-08	0.18449	ISG15
hsa_circ_0021723	0.000166534	0.184502	CD44
hsa_circ_0058106	0.00014798	0.184512	FN1
hsa_circ_0043548	3.02225e-06	0.184543	TOP2A
hsa_circ_0021736	2.32759e-05	0.185068	CD44
hsa_circ_0082300	6.74957e-08	0.185188	FAM40B
hsa_circ_0070181	0.000237435	0.185611	FRAS1
hsa_circ_0026414	0.00412812	0.185629	KRT6C
hsa_circ_0034544	4.28489e-06	0.185654	THBS1
hsa_circ_0018880	1.15878e-08	0.185742	PLAU
hsa_circ_0048856	1.43077e-05	0.185759	C3
hsa_circ_0058827	1.92224e-08	0.186548	COL6A3
hsa_circ_0058124	3.55393e-06	0.186593	FN1
hsa_circ_0021726	0.000499528	0.186849	CD44
hsa_circ_0065425	2.89929e-06	0.18686	COL7A1
hsa_circ_0016361	1.05115e-07	0.186872	NEK2
hsa_circ_0021728	0.000774217	0.187703	CD44
hsa_circ_0048859	2.97141e-05	0.187761	C3
hsa_circ_0057395	4.09957e-06	0.187844	COL3A1
hsa_circ_0081111	1.88082e-07	0.18785	COL1A2
hsa_circ_0012589	1.32723e-07	0.188153	LRP8
hsa_circ_0052589	2.11651e-07	0.188446	C2orf48
hsa_circ_0043461	0.0217592	0.1888	ERBB2
hsa_circ_0057420	2.1649e-06	0.189102	COL3A1
hsa_circ_0043543	1.02695e-06	0.189338	TOP2A
hsa_circ_0081086	3.05895e-08	0.189581	COL1A2
hsa_circ_0066135	0.00181114	0.190019	ITIH3
hsa_circ_0026428	2.87465e-05	0.190259	KRT6A
hsa_circ_0079595	0.000677423	0.190284	IGF2BP3
hsa_circ_0032363	0.004391	0.190343	SMOC1
hsa_circ_0081115	1.21601e-06	0.190405	COL1A2
hsa_circ_0081485	0.0627994	0.190462	PCOLCE
hsa_circ_0043455	0.109947	0.190531	PNMT
hsa_circ_0024325	1.01041e-07	0.190797	NNMT
hsa_circ_0077068	3.42817e-08	0.190875	COL12A1
hsa_circ_0040800	0.00494933	0.191048	SLC7A5
hsa_circ_0058829	1.29537e-06	0.191124	COL6A3
hsa_circ_0033573	0.000421796	0.191221	AHNAK2
hsa_circ_0034428	1.07403e-07	0.191342	THBS1
hsa_circ_0004585	9.26586e-08	0.19142	KIAA1199
hsa_circ_0048862	7.87044e-05	0.191734	C3
hsa_circ_0002970	1.37302e-05	0.191793	KIAA1199
hsa_circ_0043531	3.51851e-06	0.192129	TOP2A
hsa_circ_0036532	0.000547721	0.192368	KIAA1199
hsa_circ_0081064	1.4024e-06	0.193042	COL1A2
hsa_circ_0088194	0.00011135	0.193067	TNC
hsa_circ_0070094	0.00307053	0.193069	FRAS1
hsa_circ_0081158	6.21096e-07	0.193246	COL1A2
hsa_circ_0044533	3.78189e-07	0.193278	COL1A1
hsa_circ_0079579	7.45096e-05	0.193992	IGF2BP3
hsa_circ_0088199	0.00014888	0.194046	TNC
hsa_circ_0026403	0.0249273	0.194449	KRT6B
hsa_circ_0069972	0.0461418	0.194471	CXCL5
hsa_circ_0046788	0.0772596	0.194613	LAMA1
hsa_circ_0043612	0.0452792	0.19482	KRT14
hsa_circ_0043490	0.000199389	0.194929	PSMD3
hsa_circ_0048115	0.0147071	0.195437	ARID3A
hsa_circ_0021725	0.000555321	0.196073	CD44
hsa_circ_0081071	4.19165e-06	0.196142	COL1A2
hsa_circ_0057372	0.000160589	0.196501	COL3A1
hsa_circ_0052432	0.000341868	0.19692	PXDN
hsa_circ_0043144	3.60459e-05	0.196969	CCL3
hsa_circ_0021724	0.000491096	0.197079	CD44
hsa_circ_0089101	3.2545e-08	0.197707	ASS1
hsa_circ_0081103	2.77866e-06	0.197734	COL1A2
hsa_circ_0058830	1.21604e-06	0.197868	COL6A3
hsa_circ_0015375	0.0907706	0.198036	RFWD2
hsa_circ_0000663	0.272759	0.198177	TMEM8A
hsa_circ_0011080	1.03296e-06	0.198187	IFI6
hsa_circ_0043339	1.3527e-06	0.198503	ARHGAP23
hsa_circ_0030857	0.0231246	0.198529	COL4A2
hsa_circ_0081117	1.31442e-06	0.198799	COL1A2
hsa_circ_0085826	1.05931e-07	0.199427	LY6E
hsa_circ_0003457	1.24522e-06	0.199526	TOP2A
hsa_circ_0049829	2.18499e-07	0.199758	NOTCH3
hsa_circ_0017656	0.0343659	0.199882	ITIH2
hsa_circ_0010171	3.22002e-07	0.200111	MFAP2
hsa_circ_0058820	7.39438e-07	0.200177	COL6A3
hsa_circ_0057377	0.000206287	0.200213	COL3A1
hsa_circ_0006285	0.00619312	0.200316	KIF11
hsa_circ_0075014	4.69032e-13	0.200401	NPM1
hsa_circ_0079580	0.00031802	0.201214	IGF2BP3
hsa_circ_0072121	4.93395e-07	0.201652	ADAMTS12
hsa_circ_0068641	4.72554e-07	0.202019	TM4SF19-TCTEX1D2
hsa_circ_0080835	0.000417199	0.202083	PTPN12
hsa_circ_0047906	1.99461e-08	0.202136	SERPINB5
hsa_circ_0002177	0.58557	0.202518	ARHGAP10
hsa_circ_0036525	1.02774e-07	0.20265	KIAA1199
hsa_circ_0083666	3.05685e-08	0.202787	LOXL2
hsa_circ_0044554	5.87738e-06	0.203014	COL1A1
hsa_circ_0074651	3.20565e-07	0.203072	SPARC
hsa_circ_0057374	0.000246656	0.203081	COL3A1
hsa_circ_0011081	1.58935e-06	0.203937	IFI6
hsa_circ_0075013	1.43891e-11	0.204098	NPM1
hsa_circ_0059673	0.00114982	0.204214	GINS1
hsa_circ_0068453	0.0535559	0.204319	AHSG
hsa_circ_0050851	3.38635e-05	0.204396	RYR1
hsa_circ_0065417	5.91466e-06	0.204401	COL7A1
hsa_circ_0020271	1.04068e-05	0.204475	HTRA1
hsa_circ_0057346	7.17161e-06	0.204876	COL3A1
hsa_circ_0041125	6.57855e-09	0.205167	TUBB3
hsa_circ_0081061	2.90715e-06	0.20535	COL1A2
hsa_circ_0043616	0.00132041	0.205463	KRT14
hsa_circ_0058111	0.000103602	0.205556	FN1
hsa_circ_0057376	0.000267304	0.205577	COL3A1
hsa_circ_0085009	2.35164e-07	0.205772	LAPTM4B
hsa_circ_0057375	0.000220135	0.206191	COL3A1
hsa_circ_0087214	9.19557e-08	0.206347	ANXA1
hsa_circ_0074513	1.93702e-06	0.20698	PDGFRB
hsa_circ_0081068	5.69632e-06	0.207072	COL1A2
hsa_circ_0056885	4.60594e-06	0.207134	FAP
hsa_circ_0077042	8.21113e-08	0.207448	COL12A1
hsa_circ_0043619	3.56558e-05	0.207629	KRT14
hsa_circ_0031932	1.68337e-07	0.207848	NID2
hsa_circ_0059077	0.235631	0.208265	FARP2
hsa_circ_0057348	1.41298e-05	0.208415	COL3A1
hsa_circ_0031926	5.31879e-07	0.208521	NID2
hsa_circ_0081069	4.72074e-06	0.208557	COL1A2
hsa_circ_0057368	0.000241567	0.208844	COL3A1
hsa_circ_0044569	2.97912e-05	0.208894	COL1A1
hsa_circ_0069802	6.76368e-05	0.209162	NMU
hsa_circ_0043535	2.92224e-06	0.209391	TOP2A
hsa_circ_0048893	0.000491593	0.209409	C3
hsa_circ_0024898	2.40518e-06	0.209568	NTM
hsa_circ_0056886	5.26371e-05	0.209692	FAP
hsa_circ_0057347	1.12665e-05	0.20981	COL3A1
hsa_circ_0081141	1.38103e-06	0.209855	COL1A2
hsa_circ_0051751	2.51328e-09	0.210065	GRIN2D
hsa_circ_0059733	1.06353e-05	0.210189	TPX2
hsa_circ_0048867	7.05107e-05	0.210507	C3
hsa_circ_0081155	1.92148e-06	0.210639	COL1A2
hsa_circ_0034509	2.66075e-05	0.210794	THBS1
hsa_circ_0051756	0.000697323	0.210961	SULT2B1
hsa_circ_0043527	0.00012693	0.211007	CDC6
hsa_circ_0057371	0.000301688	0.21105	COL3A1
hsa_circ_0044545	5.72062e-06	0.211178	COL1A1
hsa_circ_0026743	6.13228e-08	0.211291	ITGA5
hsa_circ_0035615	1.87844e-10	0.211301	TPM1
hsa_circ_0031925	1.12679e-06	0.211575	NID2
hsa_circ_0043545	8.26924e-06	0.211775	TOP2A
hsa_circ_0047905	3.34087e-08	0.21192	SERPINB5
hsa_circ_0081110	1.93353e-06	0.211937	COL1A2
hsa_circ_0077041	1.55651e-07	0.212503	COL12A1
hsa_circ_0081148	1.02569e-06	0.212588	COL1A2
hsa_circ_0050708	2.3798e-08	0.21265	WDR62
hsa_circ_0034503	4.20649e-05	0.212789	THBS1
hsa_circ_0057370	0.000276274	0.213104	COL3A1
hsa_circ_0046793	0.325844	0.213135	LAMA1
hsa_circ_0057401	1.05571e-06	0.213499	COL3A1
hsa_circ_0044003	5.70373e-05	0.213616	ETV4
hsa_circ_0057349	4.36974e-06	0.213773	COL3A1
hsa_circ_0043525	0.000467893	0.213892	CDC6
hsa_circ_0065429	3.53757e-07	0.213986	COL7A1
hsa_circ_0081066	3.65187e-06	0.214059	COL1A2
hsa_circ_0044525	1.30911e-05	0.214095	COL1A1
hsa_circ_0004104	4.75701e-07	0.214214	SPARC
hsa_circ_0019218	0.00147002	0.214331	RBP4
hsa_circ_0011993	7.91945e-10	0.214435	LEPRE1
hsa_circ_0057369	4.24698e-05	0.2145	COL3A1
hsa_circ_0057391	4.87179e-06	0.21453	COL3A1
hsa_circ_0052189	0.000322196	0.214586	TNNT1
hsa_circ_0049816	1.94533e-06	0.215148	NOTCH3
hsa_circ_0057379	1.06194e-05	0.215279	COL3A1
hsa_circ_0092144	0.00045099	0.215455	DKC1
hsa_circ_0057380	4.4415e-05	0.215973	COL3A1
hsa_circ_0072465	2.83896e-07	0.215979	GPX8
hsa_circ_0031931	1.30683e-06	0.215983	NID2
hsa_circ_0043459	0.00857054	0.21607	ERBB2
hsa_circ_0074033	1.71828e-09	0.216097	TGFBI
hsa_circ_0026362	8.78297e-06	0.216161	KRT7
hsa_circ_0074045	5.4221e-09	0.216207	TGFBI
hsa_circ_0034505	4.11074e-05	0.216248	THBS1
hsa_circ_0077022	3.03843e-07	0.217199	CD109
hsa_circ_0030839	7.18879e-08	0.217531	COL4A1
hsa_circ_0043547	1.82922e-06	0.218103	TOP2A
hsa_circ_0060635	3.42138e-08	0.218314	SULF2
hsa_circ_0074046	2.01655e-09	0.218353	TGFBI
hsa_circ_0035164	1.65949e-06	0.2187	FBN1
hsa_circ_0018262	1.74469e-09	0.218713	RASGEF1A
hsa_circ_0055261	0.533651	0.218777	ACTG2
hsa_circ_0057359	1.55121e-05	0.218952	COL3A1
hsa_circ_0043474	0.0226809	0.218996	MIEN1
hsa_circ_0075184	0.000711215	0.219322	F12
hsa_circ_0027571	0.000822985	0.219369	LGR5
hsa_circ_0018302	2.85842e-05	0.220151	ANXA8L2
hsa_circ_0042539	0.293499	0.220207	VTN
hsa_circ_0034508	3.62497e-05	0.220553	THBS1
hsa_circ_0051087	5.66812e-07	0.220683	PLD3
hsa_circ_0043538	1.65748e-06	0.220693	TOP2A
hsa_circ_0019691	4.03917e-12	0.220697	NOLC1
hsa_circ_0081070	2.58336e-05	0.220864	COL1A2
hsa_circ_0074643	5.00465e-07	0.221024	SPARC
hsa_circ_0057408	2.75774e-05	0.221053	COL3A1
hsa_circ_0048874	0.000329265	0.221221	C3
hsa_circ_0057367	8.15091e-05	0.22128	COL3A1
hsa_circ_0057400	6.76526e-06	0.221343	COL3A1
hsa_circ_0030877	0.141031	0.221669	COL4A2
hsa_circ_0068450	0.145912	0.221694	AHSG
hsa_circ_0075353	0.00102801	0.22173	GFPT2
hsa_circ_0026400	0.0196086	0.221782	KRT6B
hsa_circ_0006124	8.91904e-07	0.221906	ITGA11
hsa_circ_0031928	6.69738e-07	0.222054	NID2
hsa_circ_0034426	2.63595e-07	0.222145	THBS1
hsa_circ_0074649	6.14235e-08	0.2224	SPARC
hsa_circ_0048858	5.04064e-05	0.222412	C3
hsa_circ_0089676	0.0137331	0.222487	COBRA1
hsa_circ_0026404	0.00150115	0.222608	KRT6B
hsa_circ_0034506	4.77087e-05	0.22263	THBS1
hsa_circ_0057403	2.0868e-06	0.222987	COL3A1
hsa_circ_0067082	1.17347e-05	0.223003	MUC13
hsa_circ_0048869	5.65177e-05	0.223079	C3
hsa_circ_0058834	1.116e-05	0.223406	COL6A3
hsa_circ_0048857	9.51868e-05	0.223461	C3
hsa_circ_0003520	0.000126784	0.223643	NETO2
hsa_circ_0091817	0.00232659	0.223645	IRAK1
hsa_circ_0068452	0.0870514	0.223698	AHSG
hsa_circ_0069578	9.25155e-07	0.22428	UCHL1
hsa_circ_0027662	0.000743429	0.224833	SYT1
hsa_circ_0034487	6.06943e-08	0.224846	THBS1
hsa_circ_0030841	3.14425e-08	0.22519	COL4A1
hsa_circ_0074653	4.67918e-07	0.225381	SPARC
hsa_circ_0036084	7.56261e-08	0.225384	KIF23
hsa_circ_0077021	3.86235e-07	0.225423	CD109
hsa_circ_0068825	0.852196	0.225487	TMEM175
hsa_circ_0057421	1.80039e-05	0.225519	COL3A1
hsa_circ_0058880	0.000793203	0.225557	HES6
hsa_circ_0043526	0.000486651	0.225742	CDC6
hsa_circ_0079745	2.80484e-10	0.225764	INMT-FAM188B
hsa_circ_0074519	1.0858e-06	0.225805	PDGFRB
hsa_circ_0048117	0.0154403	0.225847	ARID3A
hsa_circ_0081106	6.23176e-07	0.22611	COL1A2
hsa_circ_0057378	2.99543e-05	0.226149	COL3A1
hsa_circ_0032139	0.0065471	0.226403	HIF1A
hsa_circ_0060553	2.15088e-06	0.226566	UBE2C
hsa_circ_0075012	4.95028e-13	0.226774	NPM1
hsa_circ_0024104	0.00324268	0.227073	MMP10
hsa_circ_0074467	0.000191971	0.22713	DPYSL3
hsa_circ_0011936	3.42289e-05	0.22714	CTPS
hsa_circ_0077714	0.0215013	0.22739	ROS1
hsa_circ_0089441	6.20724e-07	0.227407	COL5A1
hsa_circ_0074638	1.13573e-07	0.22766	SPARC
hsa_circ_0024822	2.39748e-10	0.228209	FLJ39051
hsa_circ_0069803	6.54789e-05	0.228219	NMU
hsa_circ_0059729	8.50877e-07	0.228321	TPX2
hsa_circ_0049985	1.87982e-06	0.228453	BST2
hsa_circ_0034517	1.72553e-05	0.228504	THBS1
hsa_circ_0060531	0.000953024	0.228558	PI3
hsa_circ_0065424	9.12245e-06	0.228682	COL7A1
hsa_circ_0003291	1.65568e-07	0.228707	GPR176
hsa_circ_0034490	5.49839e-08	0.228737	THBS1
hsa_circ_0080915	1.29544e-09	0.229149	HGF
hsa_circ_0050104	2.31831e-05	0.229649	GDF15
hsa_circ_0026767	1.29753e-07	0.230052	ITGA5
hsa_circ_0049988	5.54637e-07	0.230109	BST2
hsa_circ_0048879	0.000172081	0.230295	C3
hsa_circ_0081566	9.16698e-05	0.230298	SERPINE1
hsa_circ_0086135	3.15498e-07	0.230505	RECQL4
hsa_circ_0057384	3.08876e-05	0.230805	COL3A1
hsa_circ_0055030	1.2825e-05	0.230886	ANTXR1
hsa_circ_0057417	1.64413e-05	0.230976	COL3A1
hsa_circ_0059737	5.28133e-07	0.2317	TPX2
hsa_circ_0043537	2.61692e-06	0.232192	TOP2A
hsa_circ_0026401	0.000220295	0.232275	KRT6B
hsa_circ_0017657	0.451239	0.232291	ITIH2
hsa_circ_0046795	0.320151	0.232659	LAMA1
hsa_circ_0048899	0.00011662	0.23282	C3
hsa_circ_0025352	0.000485074	0.233027	SLC2A3
hsa_circ_0021733	9.13243e-05	0.233447	CD44
hsa_circ_0036530	4.29532e-05	0.233456	KIAA1199
hsa_circ_0030847	2.35015e-10	0.233485	COL4A1
hsa_circ_0039722	1.32605e-05	0.233545	CDH11
hsa_circ_0059327	2.00686e-06	0.23356	CDC25B
hsa_circ_0036539	5.43646e-06	0.233601	KIAA1199
hsa_circ_0077062	4.37509e-07	0.233777	COL12A1
hsa_circ_0077048	1.08381e-06	0.234084	COL12A1
hsa_circ_0057389	6.62978e-05	0.234236	COL3A1
hsa_circ_0081130	4.55254e-06	0.234262	COL1A2
hsa_circ_0020482	0.0182415	0.234285	DOCK1
hsa_circ_0080834	0.000870783	0.234698	PTPN12
hsa_circ_0089445	1.07995e-06	0.234897	COL5A1
hsa_circ_0043524	0.00383154	0.235107	CDC6
hsa_circ_0031933	4.53159e-08	0.235401	NID2
hsa_circ_0041338	4.44191e-05	0.235578	SERPINF2
hsa_circ_0091722	0.207203	0.235578	MAGEA3
hsa_circ_0030842	4.21555e-08	0.235878	COL4A1
hsa_circ_0074647	3.49136e-08	0.23595	SPARC
hsa_circ_0049986	1.94624e-08	0.236568	BST2
hsa_circ_0089444	7.85772e-07	0.236575	COL5A1
hsa_circ_0057399	2.00797e-05	0.236627	COL3A1
hsa_circ_0077039	8.64534e-07	0.236899	COL12A1
hsa_circ_0036474	0.257819	0.237043	CHRNA3
hsa_circ_0043540	1.8752e-05	0.237541	TOP2A
hsa_circ_0065408	4.80853e-05	0.23825	COL7A1
hsa_circ_0077019	2.40354e-06	0.238842	CD109
hsa_circ_0083667	1.65969e-07	0.238948	LOXL2
hsa_circ_0051913	2.42168e-07	0.238959	RCN3
hsa_circ_0048871	0.000257727	0.239055	C3
hsa_circ_0048872	5.14338e-05	0.239105	C3
hsa_circ_0015766	2.71267e-07	0.239145	ASPM
hsa_circ_0070107	0.00527685	0.239293	FRAS1
hsa_circ_0048885	0.000209191	0.23941	C3
hsa_circ_0077058	3.10715e-07	0.239547	COL12A1
hsa_circ_0057431	2.92365e-07	0.239552	COL5A2
hsa_circ_0081062	6.18176e-07	0.239625	COL1A2
hsa_circ_0044401	0.000224276	0.239736	IGF2BP1
hsa_circ_0030878	0.000642731	0.239939	COL4A2
hsa_circ_0021738	0.00148944	0.239968	CD44
hsa_circ_0048870	0.000126556	0.239977	C3
hsa_circ_0004395	0.00273031	0.240193	CD44
hsa_circ_0057404	9.37757e-07	0.240228	COL3A1
hsa_circ_0008674	5.15326e-07	0.240255	ADAMTS6
hsa_circ_0023244	0.0228909	0.240321	GAL
hsa_circ_0070097	1.59243e-05	0.240382	FRAS1
hsa_circ_0055032	1.45048e-06	0.240472	ANTXR1
hsa_circ_0034504	1.70774e-05	0.240501	THBS1
hsa_circ_0026382	0.000479162	0.240788	KRT86
hsa_circ_0017929	9.45774e-08	0.241142	PLXDC2
hsa_circ_0069574	2.02363e-07	0.241292	UCHL1
hsa_circ_0013070	4.3723e-07	0.241362	DDAH1
hsa_circ_0070092	0.00141746	0.241386	FRAS1
hsa_circ_0025508	4.86225e-07	0.241562	GPRC5A
hsa_circ_0048888	0.000190391	0.241602	C3
hsa_circ_0081124	4.57132e-06	0.241623	COL1A2
hsa_circ_0081126	8.33504e-06	0.241629	COL1A2
hsa_circ_0022383	3.28147e-05	0.241784	FADS2
hsa_circ_0006564	0.00396818	0.241789	CD44
hsa_circ_0060362	4.26243e-08	0.241994	FAM83D
hsa_circ_0021731	0.00010383	0.242277	CD44
hsa_circ_0002130	0.000330401	0.242394	C3
hsa_circ_0036259	4.77117e-06	0.242564	LOXL1
hsa_circ_0082299	0.000213877	0.242734	FAM40B
hsa_circ_0057397	2.80299e-06	0.243107	COL3A1
hsa_circ_0036258	4.84652e-05	0.243396	LOXL1
hsa_circ_0048194	6.90278e-07	0.243614	SBNO2
hsa_circ_0048863	0.000708909	0.244178	C3
hsa_circ_0057429	4.24713e-07	0.244197	COL5A2
hsa_circ_0025505	6.03952e-07	0.24421	GPRC5A
hsa_circ_0036261	1.72424e-06	0.244562	ISLR
hsa_circ_0085010	4.94891e-05	0.244649	LAPTM4B
hsa_circ_0077053	2.91724e-07	0.244668	COL12A1
hsa_circ_0027743	1.30697e-11	0.244681	FGD6
hsa_circ_0057895	8.64034e-07	0.244807	NRP2
hsa_circ_0071682	7.79362e-07	0.245003	TRIP13
hsa_circ_0046903	1.89451e-08	0.24504	RAB31
hsa_circ_0081486	2.79192e-06	0.245165	PCOLCE
hsa_circ_0057411	2.81643e-05	0.245226	COL3A1
hsa_circ_0058821	4.55533e-06	0.24531	COL6A3
hsa_circ_0079281	1.12666e-06	0.245605	FSCN1
hsa_circ_0081119	1.00783e-06	0.245677	COL1A2
hsa_circ_0034516	2.78652e-05	0.245803	THBS1
hsa_circ_0048861	0.00157027	0.245912	C3
hsa_circ_0069801	7.8006e-05	0.245943	NMU
hsa_circ_0067412	0.180402	0.246138	TF
hsa_circ_0043492	0.00127876	0.246371	PSMD3
hsa_circ_0010419	3.82067e-10	0.246499	CAMK2N1
hsa_circ_0090944	2.17769e-07	0.246723	KIF4A
hsa_circ_0065028	4.78973e-05	0.246776	KIF15
hsa_circ_0070095	0.00787471	0.246781	FRAS1
hsa_circ_0048873	0.00030042	0.246896	C3
hsa_circ_0034491	5.20842e-08	0.24699	THBS1
hsa_circ_0079582	0.00156619	0.247054	IGF2BP3
hsa_circ_0082186	0.00842385	0.247103	CCDC136
hsa_circ_0057407	7.75835e-05	0.247184	COL3A1
hsa_circ_0050011	0.000832977	0.247738	GLT25D1
hsa_circ_0046898	2.56122e-09	0.247864	RAB31
hsa_circ_0043354	9.58401e-07	0.248068	ARHGAP23
hsa_circ_0057390	7.87158e-05	0.248071	COL3A1
hsa_circ_0055265	0.568297	0.248208	ACTG2
hsa_circ_0057358	7.82586e-06	0.24876	COL3A1
hsa_circ_0075352	4.73614e-05	0.248996	GFPT2
hsa_circ_0081164	2.86572e-06	0.249068	COL1A2
hsa_circ_0075203	1.32902e-07	0.249088	PDLIM7
hsa_circ_0048889	0.000261142	0.249478	C3
hsa_circ_0010798	3.32887e-09	0.249713	EPHB2
hsa_circ_0074646	6.93068e-07	0.249735	SPARC
hsa_circ_0091430	0.454208	0.249991	RHOXF2B
hsa_circ_0057413	3.96827e-05	0.250063	COL3A1
hsa_circ_0046893	5.99812e-08	0.250294	RAB31
hsa_circ_0044510	0.000501803	0.250375	COL1A1
hsa_circ_0019160	8.67634e-08	0.250451	KIF11
hsa_circ_0039723	2.47636e-06	0.250479	CDH11
hsa_circ_0046899	9.0639e-09	0.250594	RAB31
hsa_circ_0074039	8.18849e-08	0.250678	TGFBI
hsa_circ_0075121	3.24429e-09	0.250814	GPRIN1
hsa_circ_0030447	4.36145e-11	0.250913	LMO7
hsa_circ_0077864	0.177584	0.250923	CTGF
hsa_circ_0030970	1.03458e-09	0.251035	ATP11A
hsa_circ_0007051	1.95206e-08	0.251133	FAM83D
hsa_circ_0048855	0.000311813	0.251197	C3
hsa_circ_0003893	4.20577e-07	0.251238	KIAA1199
hsa_circ_0065432	7.31165e-07	0.251266	COL7A1
hsa_circ_0026363	9.00067e-05	0.25127	KRT7
hsa_circ_0002935	1.71104e-05	0.251342	C3
hsa_circ_0057406	2.27463e-06	0.251356	COL3A1
hsa_circ_0074509	1.56405e-07	0.251394	PDGFRB
hsa_circ_0086004	9.39351e-14	0.251529	None
hsa_circ_0015166	0.000198051	0.251793	F5
hsa_circ_0057405	2.12279e-06	0.251967	COL3A1
hsa_circ_0015603	8.62706e-06	0.252247	LAMC2
hsa_circ_0081489	2.11903e-05	0.252362	PCOLCE
hsa_circ_0047904	1.8242e-07	0.253213	SERPINB5
hsa_circ_0004068	0.00738726	0.253228	TCONS_00004809
hsa_circ_0057383	1.06938e-05	0.253273	COL3A1
hsa_circ_0016293	2.36382e-06	0.253594	CD55
hsa_circ_0066911	8.64737e-08	0.253968	FSTL1
hsa_circ_0048854	0.000982769	0.254134	C3
hsa_circ_0067830	1.88532e-07	0.254184	SCHIP1
hsa_circ_0041326	0.000196755	0.254291	SERPINF2
hsa_circ_0086837	0.027425	0.254471	TPM2
hsa_circ_0031310	0.943795	0.254585	DHRS2
hsa_circ_0057392	3.9557e-06	0.254727	COL3A1
hsa_circ_0078541	1.41235e-07	0.254815	SOD2
hsa_circ_0003931	1.23037e-05	0.254987	IGF2BP3
hsa_circ_0066661	0.0493523	0.255038	TMEM45A
hsa_circ_0066599	0.0082321	0.255168	EPHA3
hsa_circ_0035146	1.3308e-05	0.255252	FBN1
hsa_circ_0021718	6.71371e-05	0.255312	CD44
hsa_circ_0079578	0.0016526	0.255317	IGF2BP3
hsa_circ_0057595	6.62122e-09	0.25552	CCDC150
hsa_circ_0021668	0.00118951	0.255552	NAT10
hsa_circ_0001925	2.42361e-07	0.255676	KIF4A
hsa_circ_0072311	1.12453e-07	0.256046	OSMR
hsa_circ_0016294	9.81883e-06	0.256066	CD55
hsa_circ_0077035	2.04177e-06	0.256083	COL12A1
hsa_circ_0058653	1.0593e-10	0.256389	ARMC9
hsa_circ_0069968	0.782039	0.256397	ALB
hsa_circ_0057428	8.99421e-07	0.256487	COL5A2
hsa_circ_0067415	0.260258	0.25661	TF
hsa_circ_0026739	1.35004e-06	0.256717	ITGA5
hsa_circ_0074650	2.99232e-07	0.256781	SPARC
hsa_circ_0021732	0.00050158	0.257171	CD44
hsa_circ_0057434	9.38372e-07	0.25722	COL5A2
hsa_circ_0055029	3.50254e-06	0.257239	ANTXR1
hsa_circ_0057409	2.3496e-05	0.257325	COL3A1
hsa_circ_0048890	0.00106941	0.257405	C3
hsa_circ_0030836	1.77162e-12	0.257424	COL4A1
hsa_circ_0048901	0.000146319	0.257753	C3
hsa_circ_0034486	1.1259e-07	0.257824	THBS1
hsa_circ_0046902	4.28433e-09	0.25801	RAB31
hsa_circ_0044532	3.82736e-06	0.258086	COL1A1
hsa_circ_0056024	3.15619e-05	0.258107	BUB1
hsa_circ_0041334	0.000573272	0.258214	SERPINF2
hsa_circ_0046897	4.44655e-09	0.258368	RAB31
hsa_circ_0060328	3.26676e-08	0.258657	TGM2
hsa_circ_0074466	0.000425333	0.258667	DPYSL3
hsa_circ_0035149	9.83145e-05	0.258731	FBN1
hsa_circ_0057362	0.000189373	0.258888	COL3A1
hsa_circ_0082478	7.77254e-07	0.259069	CALD1
hsa_circ_0026371	0.00216865	0.259221	KRT81
hsa_circ_0043673	0.00236992	0.259259	JUP
hsa_circ_0084616	9.38724e-08	0.259386	GGH
hsa_circ_0007990	0.0100507	0.259397	PGAP3
hsa_circ_0081095	8.03421e-06	0.259412	COL1A2
hsa_circ_0037045	0.862715	0.259461	SYNM
hsa_circ_0060551	3.78017e-06	0.259544	UBE2C
hsa_circ_0029929	0.143177	0.25958	BRCA2
hsa_circ_0049812	1.73843e-05	0.259623	NOTCH3
hsa_circ_0081129	2.36315e-06	0.25964	COL1A2
hsa_circ_0046948	0.0234624	0.259716	TUBB6
hsa_circ_0081113	1.09466e-05	0.25996	COL1A2
hsa_circ_0081488	2.72833e-05	0.260104	PCOLCE
hsa_circ_0030969	8.11977e-09	0.26029	ATP11A
hsa_circ_0077044	3.8433e-06	0.260328	COL12A1
hsa_circ_0091531	0.00129481	0.260544	IGSF1
hsa_circ_0043591	0.0333407	0.260721	KRT15
hsa_circ_0043592	0.00223644	0.260813	KRT15
hsa_circ_0058662	4.26066e-10	0.260864	ARMC9
hsa_circ_0059326	3.00035e-09	0.260894	CDC25B
hsa_circ_0052437	1.41473e-07	0.260959	PXDN
hsa_circ_0087261	2.54833e-07	0.260964	GNA14
hsa_circ_0070142	0.0138664	0.261181	FRAS1
hsa_circ_0062212	0.00209258	0.261591	CLTCL1
hsa_circ_0017658	0.12148	0.26186	ITIH2
hsa_circ_0023188	3.70499e-05	0.261889	LRP5
hsa_circ_0060552	1.12646e-06	0.261899	UBE2C
hsa_circ_0081134	1.12861e-05	0.261939	COL1A2
hsa_circ_0082232	0.0172181	0.262055	FLNC
hsa_circ_0052448	1.47933e-07	0.26216	PXDN
hsa_circ_0009165	4.49086e-07	0.262267	C11orf41
hsa_circ_0046895	5.41809e-08	0.262274	RAB31
hsa_circ_0057424	1.41999e-05	0.26228	COL5A2
hsa_circ_0057366	1.35353e-05	0.262347	COL3A1
hsa_circ_0086311	0.159497	0.262525	GLDC
hsa_circ_0044530	6.28355e-06	0.262792	COL1A1
hsa_circ_0048636	2.61736e-08	0.262796	SEMA6B
hsa_circ_0081096	2.21115e-05	0.26282	COL1A2
hsa_circ_0048413	0.0160144	0.262858	LMNB2
hsa_circ_0043687	2.28662e-08	0.262956	FKBP10
hsa_circ_0079278	1.42101e-06	0.263038	FSCN1
hsa_circ_0005472	1.73327e-07	0.263172	SOD2
hsa_circ_0082221	0.0537485	0.263326	FLNC
hsa_circ_0006624	4.38707e-07	0.263398	ADAMTS12
hsa_circ_0015760	8.57723e-07	0.263406	ASPM
hsa_circ_0081075	4.55385e-06	0.263506	COL1A2
hsa_circ_0018291	7.86677e-05	0.263523	None
hsa_circ_0075204	1.39708e-06	0.263615	PDLIM7
hsa_circ_0036181	5.25747e-06	0.264139	PKM2
hsa_circ_0060325	0.000191189	0.264427	TGM2
hsa_circ_0046896	1.19434e-07	0.264482	RAB31
hsa_circ_0044657	0.000772989	0.264582	NME1-NME2
hsa_circ_0044538	7.39015e-07	0.264799	COL1A1
hsa_circ_0080510	9.67482e-05	0.264806	STX1A
hsa_circ_0016295	1.32436e-05	0.264853	CD55
hsa_circ_0035134	8.67262e-06	0.264865	FBN1
hsa_circ_0083351	1.18996e-09	0.264947	CTSB
hsa_circ_0077055	1.1795e-06	0.264954	COL12A1
hsa_circ_0088198	0.0086381	0.264964	TNC
hsa_circ_0087378	0.0675982	0.264989	NTRK2
hsa_circ_0057422	2.23159e-07	0.265	COL5A2
hsa_circ_0043963	0.752816	0.265001	NBR1
hsa_circ_0032320	2.53294e-09	0.265092	ACTN1
hsa_circ_0081176	9.20543e-09	0.265281	PON2
hsa_circ_0091540	0.000414696	0.26545	LOC286467
hsa_circ_0085482	1.27548e-05	0.26591	FBXO32
hsa_circ_0067417	0.809355	0.265941	TF
hsa_circ_0057412	1.68089e-05	0.266063	COL3A1
hsa_circ_0015765	1.56054e-06	0.266073	ASPM
hsa_circ_0025090	0.000101246	0.266215	VWF
hsa_circ_0066445	3.68338e-07	0.266331	ADAMTS9
hsa_circ_0070151	0.00274065	0.266347	FRAS1
hsa_circ_0087039	0.0002943	0.266426	MELK
hsa_circ_0050017	6.56869e-05	0.266547	GLT25D1
hsa_circ_0030958	4.19087e-11	0.26664	ATP11A
hsa_circ_0082201	0.078095	0.266694	FLNC
hsa_circ_0038310	2.07684e-08	0.267016	TMC7
hsa_circ_0088602	3.68699e-07	0.267207	MAPKAP1
hsa_circ_0048865	0.000214821	0.267424	C3
hsa_circ_0088192	0.00651999	0.267438	TNC
hsa_circ_0030856	1.34327e-07	0.267449	COL4A2
hsa_circ_0074465	0.000211687	0.267847	DPYSL3
hsa_circ_0083353	2.41276e-10	0.267849	CTSB
hsa_circ_0028702	2.34959e-09	0.2679	CIT
hsa_circ_0058649	5.38023e-12	0.267998	ARMC9
hsa_circ_0048853	0.00126587	0.268188	C3
hsa_circ_0036538	0.000120785	0.268252	KIAA1199
hsa_circ_0001437	0.0441895	0.268252	PLA2G12A
hsa_circ_0059728	1.21943e-06	0.268341	TPX2
hsa_circ_0081145	5.63086e-06	0.268439	COL1A2
hsa_circ_0041333	9.12009e-05	0.268476	SERPINF2
hsa_circ_0070120	0.0193202	0.26853	FRAS1
hsa_circ_0034519	6.5364e-05	0.268608	THBS1
hsa_circ_0070176	0.00814116	0.268719	FRAS1
hsa_circ_0034485	2.67898e-07	0.268768	THBS1
hsa_circ_0081177	1.02713e-08	0.268999	PON2
hsa_circ_0034494	1.92401e-07	0.26912	THBS1
hsa_circ_0092091	0.000126141	0.269164	PLXNA3
hsa_circ_0082216	0.089693	0.269562	FLNC
hsa_circ_0016870	1.28561e-05	0.269629	AGT
hsa_circ_0075825	0.000505913	0.269751	LINC00340
hsa_circ_0046783	0.0900125	0.269968	LAMA1
hsa_circ_0033074	0.0641964	0.270031	SERPINA3
hsa_circ_0085481	1.8988e-06	0.270038	FBXO32
hsa_circ_0081102	6.11876e-06	0.270096	COL1A2
hsa_circ_0088193	0.00488611	0.270122	TNC
hsa_circ_0086834	0.000356072	0.270314	TPM2
hsa_circ_0089659	0.00550963	0.270712	TUBB4B
hsa_circ_0089824	0.000168106	0.270764	ARSE
hsa_circ_0034518	9.03019e-05	0.270774	THBS1
hsa_circ_0055702	0.000350986	0.270816	FAM178B
hsa_circ_0089442	2.55744e-06	0.270932	COL5A1
hsa_circ_0057453	8.28125e-06	0.270981	COL5A2
hsa_circ_0060096	8.8791e-14	0.271075	ERGIC3
hsa_circ_0043489	0.000120312	0.271194	PSMD3
hsa_circ_0026393	0.116309	0.271358	KRT6B
hsa_circ_0011082	0.0113546	0.27151	IFI6
hsa_circ_0036734	1.23806e-05	0.271517	C15orf42
hsa_circ_0036485	0.00439284	0.271793	ADAMTS7
hsa_circ_0034492	2.04584e-07	0.271917	THBS1
hsa_circ_0059207	0.182577	0.271933	IDH3B
hsa_circ_0039721	2.5689e-05	0.272176	CDH11
hsa_circ_0020274	6.45508e-06	0.272558	HTRA1
hsa_circ_0067840	0.0172657	0.272724	SMC4
hsa_circ_0081059	2.64418e-05	0.272762	COL1A2
hsa_circ_0043613	0.000520046	0.272771	KRT14
hsa_circ_0002493	7.08997e-05	0.272837	SHC3
hsa_circ_0057457	2.83262e-06	0.272899	COL5A2
hsa_circ_0017655	0.358781	0.272941	ITIH2
hsa_circ_0082231	0.0734643	0.272942	FLNC
hsa_circ_0057455	4.8734e-06	0.272982	COL5A2
hsa_circ_0026751	3.34258e-06	0.272987	ITGA5
hsa_circ_0073239	5.61265e-07	0.273088	VCAN
hsa_circ_0077800	6.03006e-07	0.273154	CENPW
hsa_circ_0048860	0.000212579	0.273448	C3
hsa_circ_0043558	0.00150435	0.273529	TNS4
hsa_circ_0080013	4.3598e-05	0.273621	AEBP1
hsa_circ_0046900	2.24786e-07	0.273981	RAB31
hsa_circ_0030440	8.72651e-09	0.274316	LMO7
hsa_circ_0049984	7.96815e-08	0.274344	BST2
hsa_circ_0034488	6.63819e-07	0.274473	THBS1
hsa_circ_0074036	5.53372e-08	0.274618	TGFBI
hsa_circ_0043683	1.7405e-10	0.274708	LEPREL4
hsa_circ_0082220	0.0287196	0.274914	FLNC
hsa_circ_0059731	0.000292011	0.274955	TPX2
hsa_circ_0081109	2.35619e-08	0.275067	COL1A2
hsa_circ_0057373	0.000912702	0.275243	COL3A1
hsa_circ_0008053	0.0140248	0.275253	PAK1IP1
hsa_circ_0021716	0.000526086	0.275355	CD44
hsa_circ_0071656	1.36096e-09	0.275478	CEP72
hsa_circ_0023990	5.63812e-07	0.275495	NOX4
hsa_circ_0046904	3.55722e-08	0.275586	RAB31
hsa_circ_0037043	0.809018	0.275588	SYNM
hsa_circ_0073352	0.0177531	0.275884	GPR98
hsa_circ_0091711	0.000238575	0.275958	GABRE
hsa_circ_0026756	1.50451e-06	0.275984	ITGA5
hsa_circ_0074098	1.54596e-05	0.276074	CDC25C
hsa_circ_0073238	5.56616e-07	0.276112	VCAN
hsa_circ_0043656	0.00157579	0.276126	JUP
hsa_circ_0075469	8.68298e-06	0.276138	SERPINB9
hsa_circ_0046769	0.670709	0.276176	LAMA1
hsa_circ_0073240	1.02393e-06	0.276457	VCAN
hsa_circ_0060185	0.0093821	0.276548	MYL9
hsa_circ_0091734	7.42417e-09	0.277367	ZNF185
hsa_circ_0017076	0.00170863	0.277411	GNG4
hsa_circ_0032813	0.0054523	0.27752	NRXN3
hsa_circ_0055011	0.00692437	0.27775	PLEK
hsa_circ_0089822	0.000365418	0.277815	ARSE
hsa_circ_0077020	1.10763e-06	0.277935	CD109
hsa_circ_0056035	7.01938e-06	0.278029	BUB1
hsa_circ_0085019	1.40479e-08	0.278167	LAPTM4B
hsa_circ_0062043	3.21762e-06	0.27826	COL6A1
hsa_circ_0015605	6.7933e-06	0.278469	LAMC2
hsa_circ_0015977	7.57027e-06	0.278687	UBE2T
hsa_circ_0026429	0.00120299	0.278821	KRT6A
hsa_circ_0080916	4.06511e-07	0.278926	HGF
hsa_circ_0011512	0.000166644	0.279015	GJB5
hsa_circ_0034478	5.86855e-06	0.279072	THBS1
hsa_circ_0030954	4.1081e-08	0.279103	ATP11A
hsa_circ_0086060	0.0305647	0.27926	CPSF1
hsa_circ_0025466	4.70443e-09	0.279315	ETV6
hsa_circ_0043657	0.00303006	0.279351	JUP
hsa_circ_0057426	3.06118e-06	0.2794	COL5A2
hsa_circ_0082223	0.0729382	0.279487	FLNC
hsa_circ_0039318	0.000934818	0.279571	ZNF423
hsa_circ_0026431	0.00380564	0.27966	KRT6A
hsa_circ_0050923	0.00388112	0.279958	LGALS7
hsa_circ_0046894	2.15321e-05	0.28	RAB31
hsa_circ_0049987	1.45967e-07	0.280008	BST2
hsa_circ_0032316	1.19266e-10	0.280022	ACTN1
hsa_circ_0032559	0.000359111	0.280062	LTBP2
hsa_circ_0021615	6.69536e-07	0.280167	C11orf41
hsa_circ_0018429	0.000171737	0.280185	BICC1
hsa_circ_0074637	8.87547e-07	0.280506	SPARC
hsa_circ_0057433	1.77206e-06	0.280526	COL5A2
hsa_circ_0015692	0.00051137	0.280578	HMCN1
hsa_circ_0086836	0.0328195	0.280803	TPM2
hsa_circ_0073242	1.94568e-07	0.28096	VCAN
hsa_circ_0066442	3.34861e-11	0.281125	ADAMTS9
hsa_circ_0046901	2.15041e-07	0.281166	RAB31
hsa_circ_0056969	0.000822855	0.281184	SSB
hsa_circ_0021663	0.0207737	0.281232	NAT10
hsa_circ_0010420	3.15992e-11	0.28125	CAMK2N1
hsa_circ_0035144	1.43503e-05	0.281303	FBN1
hsa_circ_0085013	4.24081e-08	0.281478	LAPTM4B
hsa_circ_0087215	2.42326e-10	0.281494	ANXA1
hsa_circ_0057458	8.2429e-06	0.281584	COL5A2
hsa_circ_0031978	8.52662e-06	0.281588	CDKN3
hsa_circ_0092192	1.3712e-06	0.281651	CSF2RA
hsa_circ_0036928	3.17474e-06	0.281819	PRC1
hsa_circ_0016917	4.1363e-08	0.281957	SIPA1L2
hsa_circ_0015631	1.58147e-05	0.282045	NCF2
hsa_circ_0075351	0.00166822	0.282058	GFPT2
hsa_circ_0082293	7.10627e-05	0.282201	FAM40B
hsa_circ_0032314	1.11631e-08	0.282303	ACTN1
hsa_circ_0062032	4.9632e-05	0.282338	COL6A1
hsa_circ_0032589	5.62246e-06	0.282359	LTBP2
hsa_circ_0015763	3.28133e-06	0.282626	ASPM
hsa_circ_0059329	9.62286e-08	0.282661	CDC25B
hsa_circ_0061067	4.86465e-08	0.282812	LAMA5
hsa_circ_0004370	8.46353e-06	0.282866	PRRX1
hsa_circ_0048884	0.000493312	0.283295	C3
hsa_circ_0048880	0.000388021	0.283361	C3
hsa_circ_0078699	1.53649e-05	0.28342	THBS2
hsa_circ_0048877	0.00128099	0.283496	C3
hsa_circ_0051956	7.45954e-06	0.283574	CPT1C
hsa_circ_0026773	0.484629	0.283668	GTSF1
hsa_circ_0057438	2.78133e-06	0.283878	COL5A2
hsa_circ_0085012	1.24649e-07	0.283933	LAPTM4B
hsa_circ_0059711	1.96569e-06	0.283978	TPX2
hsa_circ_0015827	2.29778e-07	0.283989	KIF14
hsa_circ_0014787	0.00930505	0.283991	HDGF
hsa_circ_0044399	0.006137	0.284229	IGF2BP1
hsa_circ_0057382	1.44298e-05	0.284342	COL3A1
hsa_circ_0020625	2.9293e-12	0.284346	IFITM3
hsa_circ_0016913	2.44008e-06	0.284576	SIPA1L2
hsa_circ_0071955	3.90515e-07	0.284842	TRIO
hsa_circ_0090956	4.91289e-06	0.284871	KIF4A
hsa_circ_0060361	1.8621e-07	0.284925	FAM83D
hsa_circ_0008821	1.65528e-07	0.284928	RAB31
hsa_circ_0089434	8.34205e-06	0.284962	COL5A1
hsa_circ_0035135	2.68187e-05	0.285245	FBN1
hsa_circ_0035156	9.01125e-05	0.285657	FBN1
hsa_circ_0058536	0.601332	0.285699	SPHKAP
hsa_circ_0073237	1.28993e-06	0.285703	VCAN
hsa_circ_0077032	5.38547e-06	0.285729	COL12A1
hsa_circ_0044393	0.0710102	0.285775	IGF2BP1
hsa_circ_0069967	0.993212	0.285812	ALB
hsa_circ_0059709	9.31752e-07	0.285861	TPX2
hsa_circ_0059710	1.15015e-06	0.285925	TPX2
hsa_circ_0083352	7.2193e-11	0.285935	CTSB
hsa_circ_0070102	0.00844353	0.285976	FRAS1
hsa_circ_0041336	0.000802716	0.285979	SERPINF2
hsa_circ_0035166	4.41292e-05	0.286001	FBN1
hsa_circ_0016456	1.75846e-07	0.286064	CENPF
hsa_circ_0018148	4.72128e-06	0.286103	ITGB1
hsa_circ_0035145	2.93798e-06	0.286339	FBN1
hsa_circ_0049487	0.707552	0.286374	CNN1
hsa_circ_0059722	4.47946e-06	0.286381	TPX2
hsa_circ_0037522	1.14475e-06	0.2864	CCNF
hsa_circ_0080011	3.51432e-05	0.286404	AEBP1
hsa_circ_0034474	6.11678e-06	0.286449	THBS1
hsa_circ_0078285	1.20274e-06	0.286458	MTHFD1L
hsa_circ_0017791	1.91752e-05	0.286469	MCM10
hsa_circ_0021666	0.0581726	0.286753	NAT10
hsa_circ_0082212	0.0358269	0.286807	FLNC
hsa_circ_0048903	0.00110555	0.28691	C3
hsa_circ_0003166	5.40692e-07	0.287006	KIF23
hsa_circ_0089453	5.12273e-06	0.287071	COL5A1
hsa_circ_0008928	4.31985e-09	0.287488	SATB2
hsa_circ_0067728	1.27202e-06	0.287518	PFN2
hsa_circ_0043675	0.00425606	0.287541	JUP
hsa_circ_0082208	0.0162974	0.287555	FLNC
hsa_circ_0076561	0.00559628	0.287739	XPO5
hsa_circ_0043539	0.000103656	0.287828	TOP2A
hsa_circ_0036183	2.74567e-08	0.287979	PKM2
hsa_circ_0059716	5.78649e-06	0.288161	TPX2
hsa_circ_0043609	0.409225	0.288244	KRT14
hsa_circ_0051478	3.78975e-09	0.288255	PPP1R13L
hsa_circ_0082485	0.554294	0.288471	CNOT4
hsa_circ_0085016	4.76915e-08	0.288537	LAPTM4B
hsa_circ_0034550	2.89759e-06	0.288875	GPR176
hsa_circ_0022751	2.07551e-06	0.288895	CDCA5
hsa_circ_0044563	2.0724e-05	0.288942	COL1A1
hsa_circ_0072312	1.22736e-06	0.289007	OSMR
hsa_circ_0016908	7.28487e-08	0.289012	SIPA1L2
hsa_circ_0062219	1.93211e-05	0.28911	CLTCL1
hsa_circ_0091943	4.31087e-06	0.289284	FLNA
hsa_circ_0048905	0.00140131	0.289343	C3
hsa_circ_0089465	1.00563e-06	0.289379	COL5A1
hsa_circ_0034513	0.000271949	0.289405	THBS1
hsa_circ_0049834	3.39398e-06	0.289451	NOTCH3
hsa_circ_0015607	2.53044e-05	0.28948	LAMC2
hsa_circ_0021715	0.00046964	0.289612	CD44
hsa_circ_0081856	5.42987e-08	0.289646	PUS7
hsa_circ_0056834	0.643743	0.289754	BAZ2B
hsa_circ_0066906	3.44502e-06	0.290047	FSTL1
hsa_circ_0046389	2.53797e-07	0.290087	SLC16A3
hsa_circ_0059717	4.43812e-06	0.290338	TPX2
hsa_circ_0012367	1.53034e-06	0.29034	STIL
hsa_circ_0024806	1.1847e-05	0.290347	CDON
hsa_circ_0046891	7.12845e-07	0.290469	RAB31
hsa_circ_0030868	1.2495e-06	0.290529	COL4A2
hsa_circ_0085410	6.01478e-06	0.29058	DSCC1
hsa_circ_0008092	0.000434916	0.290617	CORO1C
hsa_circ_0012588	4.52836e-08	0.29077	LRP8
hsa_circ_0089110	1.1377e-06	0.290792	ASS1
hsa_circ_0026735	2.22751e-06	0.290915	ITGA5
hsa_circ_0055264	0.413389	0.29095	ACTG2
hsa_circ_0030871	1.86409e-06	0.291032	COL4A2
hsa_circ_0010442	0.0142819	0.29124	HP1BP3
hsa_circ_0021744	1.81833e-05	0.291307	CD44
hsa_circ_0078813	0.00209503	0.291398	None
hsa_circ_0012167	1.56962e-05	0.291424	KIF2C
hsa_circ_0034507	8.37669e-05	0.291462	THBS1
hsa_circ_0042041	0.000160052	0.291467	MYH10
hsa_circ_0074044	3.33408e-07	0.291593	TGFBI
hsa_circ_0030866	2.70086e-06	0.291697	COL4A2
hsa_circ_0015975	9.63687e-06	0.291814	UBE2T
hsa_circ_0085014	6.45347e-08	0.292008	LAPTM4B
hsa_circ_0088312	3.80681e-07	0.292059	PHF19
hsa_circ_0087212	2.76332e-10	0.292434	ANXA1
hsa_circ_0055014	0.00431381	0.292482	PLEK
hsa_circ_0074041	5.87947e-07	0.292675	TGFBI
hsa_circ_0055260	0.462668	0.292696	ACTG2
hsa_circ_0087035	0.000154262	0.292768	MELK
hsa_circ_0046747	1.90961e-06	0.292789	EMILIN2
hsa_circ_0011084	0.00687032	0.292833	IFI6
hsa_circ_0020269	1.87536e-06	0.292849	HTRA1
hsa_circ_0032360	0.0014562	0.293235	SMOC1
hsa_circ_0071652	3.37035e-09	0.293253	CEP72
hsa_circ_0006518	2.14972e-05	0.293326	GK
hsa_circ_0043602	0.00504173	0.293524	KRT19
hsa_circ_0085041	3.52108e-09	0.293551	STK3
hsa_circ_0074655	2.05468e-06	0.293586	SPARC
hsa_circ_0023988	3.41036e-08	0.29361	NOX4
hsa_circ_0066910	5.4519e-06	0.2938	FSTL1
hsa_circ_0048866	0.00115143	0.29382	C3
hsa_circ_0059330	2.60526e-09	0.293837	CDC25B
hsa_circ_0044388	0.0269531	0.293941	IGF2BP1
hsa_circ_0084788	0.0018428	0.293943	PI15
hsa_circ_0083350	3.87866e-10	0.293978	CTSB
hsa_circ_0021742	3.09232e-05	0.294081	CD44
hsa_circ_0010723	0.00109751	0.294151	HSPG2
hsa_circ_0070106	0.00454864	0.294251	FRAS1
hsa_circ_0089443	8.05514e-06	0.294253	COL5A1
hsa_circ_0063228	2.40692e-06	0.294345	LGALS1
hsa_circ_0046763	0.0779143	0.294383	LAMA1
hsa_circ_0079283	4.88035e-06	0.294409	FSCN1
hsa_circ_0074034	8.75533e-08	0.294547	TGFBI
hsa_circ_0046890	6.37547e-07	0.294766	RAB31
hsa_circ_0068835	1.88615e-07	0.294801	SPON2
hsa_circ_0081078	6.807e-06	0.294921	COL1A2
hsa_circ_0025057	0.000437494	0.294984	CCND2
hsa_circ_0070516	7.35118e-05	0.295055	SLC39A8
hsa_circ_0055551	1.83998e-09	0.295162	LINC00152
hsa_circ_0074042	1.82583e-07	0.295247	TGFBI
hsa_circ_0079744	2.7932e-10	0.295311	INMT-FAM188B
hsa_circ_0056448	0.0123569	0.295384	POTEF
hsa_circ_0035140	0.000139406	0.295421	FBN1
hsa_circ_0068876	0.383128	0.295501	FGFR3
hsa_circ_0012391	0.0376982	0.2956	FAF1
hsa_circ_0011985	1.86295e-08	0.29565	LEPRE1
hsa_circ_0057454	1.77396e-05	0.295841	COL5A2
hsa_circ_0089104	1.85929e-06	0.295919	ASS1
hsa_circ_0043351	5.3866e-05	0.2961	ARHGAP23
hsa_circ_0014228	1.06734e-05	0.296198	S100A4
hsa_circ_0065397	7.06201e-07	0.296497	COL7A1
hsa_circ_0079600	0.00231783	0.296509	IGF2BP3
hsa_circ_0081178	7.12914e-08	0.296747	PON2
hsa_circ_0042690	8.92805e-10	0.296896	RAB34
hsa_circ_0043668	0.00345744	0.296954	JUP
hsa_circ_0078265	2.16187e-06	0.297022	PLEKHG1
hsa_circ_0071683	1.56276e-07	0.297022	TRIP13
hsa_circ_0043555	7.09263e-05	0.297037	TNS4
hsa_circ_0024105	0.00971957	0.297122	MMP10
hsa_circ_0052433	0.131342	0.297212	PXDN
hsa_circ_0092137	0.000468782	0.297222	DKC1
hsa_circ_0062016	1.13174e-08	0.297223	COL18A1
hsa_circ_0089464	1.65882e-05	0.297233	COL5A1
hsa_circ_0020624	3.84367e-07	0.297234	IFITM1
hsa_circ_0039980	1.38439e-06	0.297263	CDH3
hsa_circ_0021730	0.000497907	0.297374	CD44
hsa_circ_0026432	0.000811863	0.297403	KRT6A
hsa_circ_0026731	1.57845e-05	0.297635	ITGA5
hsa_circ_0076317	3.47912e-09	0.298123	BYSL
hsa_circ_0043484	0.000176025	0.298372	PSMD3
hsa_circ_0050696	2.17416e-06	0.298436	WDR62
hsa_circ_0092133	0.672848	0.298544	CTAG1B
hsa_circ_0089102	8.72401e-07	0.298566	ASS1
hsa_circ_0059719	4.29164e-06	0.298753	TPX2
hsa_circ_0006367	3.30053e-06	0.298871	CENPI
hsa_circ_0089103	3.87491e-07	0.298883	ASS1
hsa_circ_0065448	0.000278892	0.298889	COL7A1
hsa_circ_0070100	0.000486752	0.298919	FRAS1
hsa_circ_0043467	0.197669	0.29897	ERBB2
hsa_circ_0055015	0.00654181	0.299026	PLEK
hsa_circ_0038313	5.15153e-08	0.299232	TMC7
hsa_circ_0030858	5.09376e-07	0.299313	COL4A2
hsa_circ_0026423	0.00499769	0.299329	KRT6A
hsa_circ_0089108	1.18193e-06	0.29944	ASS1
hsa_circ_0081093	0.000104057	0.299535	COL1A2
hsa_circ_0018431	9.95254e-05	0.29954	BICC1
hsa_circ_0081081	6.13658e-06	0.29962	COL1A2
hsa_circ_0075202	1.0243e-05	0.299746	PDLIM7
hsa_circ_0043604	0.0508785	0.299871	KRT19
hsa_circ_0042029	0.000113965	0.299887	MYH10
hsa_circ_0070153	0.0482748	0.29992	FRAS1
hsa_circ_0060456	0.000115405	0.30021	MYBL2
hsa_circ_0049089	0.0304852	0.30048	MUC16
hsa_circ_0034520	0.000271363	0.300557	THBS1
hsa_circ_0088191	0.00174698	0.300636	TNC
hsa_circ_0035167	0.000111303	0.300666	FBN1
hsa_circ_0034638	0.0600116	0.300693	RHOV
hsa_circ_0088311	6.72934e-07	0.300694	PHF19
hsa_circ_0085018	3.98104e-08	0.300846	LAPTM4B
hsa_circ_0088205	0.0138287	0.30092	TNC
hsa_circ_0022365	1.09588e-05	0.300923	FADS1
hsa_circ_0051357	2.73384e-06	0.300967	PLAUR
hsa_circ_0058826	0.00037915	0.301182	COL6A3
hsa_circ_0071336	0.323588	0.301355	FNIP2
hsa_circ_0057138	1.23987e-05	0.301366	CHN1
hsa_circ_0043488	0.000333598	0.301398	PSMD3
hsa_circ_0085015	1.55265e-07	0.301558	LAPTM4B
hsa_circ_0055017	0.00389971	0.301569	PLEK
hsa_circ_0081144	8.23629e-06	0.301698	COL1A2
hsa_circ_0058652	0.000263102	0.301739	ARMC9
hsa_circ_0009210	1.18259e-07	0.301856	HES4
hsa_circ_0074035	1.07953e-07	0.301925	TGFBI
hsa_circ_0059874	1.80997e-05	0.301959	E2F1
hsa_circ_0089107	1.76923e-06	0.30207	ASS1
hsa_circ_0004278	2.85336e-06	0.3021	KIF4A
hsa_circ_0081074	2.44486e-05	0.302122	COL1A2
hsa_circ_0035143	9.83648e-05	0.302127	FBN1
hsa_circ_0016202	6.42918e-06	0.302411	NUAK2
hsa_circ_0020496	0.0962872	0.302491	EBF3
hsa_circ_0019182	2.49214e-09	0.302532	MYOF
hsa_circ_0014082	0.000229615	0.302549	ANXA9
hsa_circ_0058029	0.00224722	0.302764	CPS1
hsa_circ_0011713	0.122996	0.302829	CDCA8
hsa_circ_0035159	0.000264452	0.302839	FBN1
hsa_circ_0082207	0.0581315	0.302887	FLNC
hsa_circ_0081088	4.46006e-07	0.302974	COL1A2
hsa_circ_0049235	3.18852e-05	0.303012	ICAM1
hsa_circ_0018671	0.000305977	0.303102	ADAMTS14
hsa_circ_0003258	0.811609	0.303201	ZNF652
hsa_circ_0012168	5.83923e-06	0.303754	KIF2C
hsa_circ_0004421	2.32736e-05	0.304187	CACNA1C
hsa_circ_0022369	3.15527e-05	0.304224	FADS1
hsa_circ_0091864	0.000625488	0.304417	FLNA
hsa_circ_0064418	0.00062907	0.304449	FBLN2
hsa_circ_0071292	0.000461259	0.304587	MND1
hsa_circ_0081192	6.07515e-13	0.305019	SHFM1
hsa_circ_0057449	6.01023e-06	0.305029	COL5A2
hsa_circ_0014039	0.001474	0.305064	GOLPH3L
hsa_circ_0062498	0.0420592	0.305121	MIR650
hsa_circ_0026741	1.11975e-05	0.305336	ITGA5
hsa_circ_0019216	1.31884e-05	0.305633	CEP55
hsa_circ_0007901	1.5873e-08	0.305641	LAPTM4B
hsa_circ_0023190	0.000197643	0.305711	LRP5
hsa_circ_0034477	0.000760353	0.305822	THBS1
hsa_circ_0058938	1.44974e-06	0.305852	GPC1
hsa_circ_0082480	3.37186e-05	0.305914	CALD1
hsa_circ_0057365	0.00017065	0.305919	COL3A1
hsa_circ_0088317	2.13594e-07	0.305953	PHF19
hsa_circ_0074037	2.01592e-07	0.306127	TGFBI
hsa_circ_0021674	0.0304589	0.306442	NAT10
hsa_circ_0021665	0.0333951	0.306479	NAT10
hsa_circ_0056604	6.41068e-05	0.306505	MCM6
hsa_circ_0090950	1.62491e-06	0.306588	KIF4A
hsa_circ_0035491	0.000458844	0.306677	CCNB2
hsa_circ_0022360	1.25452e-05	0.306703	FADS1
hsa_circ_0078712	6.34335e-05	0.306783	THBS2
hsa_circ_0059732	3.272e-06	0.306806	TPX2
hsa_circ_0035150	1.72403e-05	0.306965	FBN1
hsa_circ_0043456	0.09895	0.307113	PGAP3
hsa_circ_0026761	2.4052e-05	0.307137	ITGA5
hsa_circ_0020016	0.0666059	0.307391	SMC3
hsa_circ_0066632	8.09879e-05	0.307469	COL8A1
hsa_circ_0023189	0.00175516	0.307492	LRP5
hsa_circ_0007208	0.00276914	0.307693	GXYLT2
hsa_circ_0051354	2.30784e-05	0.308221	PLAUR
hsa_circ_0042682	1.08038e-08	0.308368	RAB34
hsa_circ_0063057	9.91371e-10	0.308383	RBFOX2
hsa_circ_0023193	0.00222994	0.308427	LRP5
hsa_circ_0070104	0.00823242	0.30858	FRAS1
hsa_circ_0074060	4.5318e-06	0.308918	SPOCK1
hsa_circ_0048895	0.00144826	0.308963	C3
hsa_circ_0020621	4.85527e-09	0.309017	IFITM2
hsa_circ_0014229	1.06265e-05	0.309025	S100A4
hsa_circ_0091869	0.00612888	0.309065	FLNA
hsa_circ_0073236	0.000270164	0.309072	VCAN
hsa_circ_0081104	6.97907e-05	0.309096	COL1A2
hsa_circ_0052438	1.3488e-06	0.3092	PXDN
hsa_circ_0025353	6.89412e-05	0.309207	SLC2A3
hsa_circ_0034515	1.19244e-05	0.309328	THBS1
hsa_circ_0016457	1.07087e-05	0.309674	CENPF
hsa_circ_0036191	1.33838e-09	0.309674	PKM2
hsa_circ_0068250	0.000980597	0.30969	PARL
hsa_circ_0067841	0.0249802	0.309825	SMC4
hsa_circ_0020623	2.00063e-06	0.309865	IFITM1
hsa_circ_0043669	0.00177318	0.310058	JUP
hsa_circ_0039823	1.79938e-05	0.31006	PLEKHG4
hsa_circ_0075205	7.67866e-07	0.310158	PDLIM7
hsa_circ_0042040	0.000346895	0.310225	MYH10
hsa_circ_0044521	3.61213e-05	0.310447	COL1A1
hsa_circ_0057443	0.000164825	0.310544	COL5A2
hsa_circ_0038402	2.20023e-05	0.310866	DNAH3
hsa_circ_0051961	9.10689e-08	0.310888	CPT1C
hsa_circ_0082210	0.0061542	0.310977	FLNC
hsa_circ_0036060	0.00287279	0.311043	ITGA11
hsa_circ_0068513	1.34462e-07	0.311115	TPRG1
hsa_circ_0067592	2.46391e-11	0.311119	ATP1B3
hsa_circ_0088316	6.20755e-08	0.311163	PHF19
hsa_circ_0058932	2.02655e-07	0.311259	GPC1
hsa_circ_0082479	0.000887589	0.31128	CALD1
hsa_circ_0043603	0.00389563	0.311305	KRT19
hsa_circ_0057452	8.85625e-05	0.311761	COL5A2
hsa_circ_0018255	2.37973e-09	0.311768	CSGALNACT2
hsa_circ_0048892	0.00231359	0.311792	C3
hsa_circ_0085111	4.93198e-06	0.311859	FBXO43
hsa_circ_0052242	7.61646e-08	0.311906	UBE2S
hsa_circ_0070105	0.00367921	0.311994	FRAS1
hsa_circ_0019206	7.76279e-11	0.312036	MYOF
hsa_circ_0036711	3.08254e-07	0.312087	FANCI
hsa_circ_0082206	0.00429324	0.31217	FLNC
hsa_circ_0020792	0.772193	0.312627	INS-IGF2
hsa_circ_0060571	0.0836671	0.312642	MMP9
hsa_circ_0003746	0.000114558	0.312717	CALD1
hsa_circ_0034476	4.50206e-05	0.312741	THBS1
hsa_circ_0015819	5.48632e-05	0.31298	KIF14
hsa_circ_0090952	7.12982e-06	0.313051	KIF4A
hsa_circ_0046658	0.0150193	0.313174	USP14
hsa_circ_0021670	0.00786919	0.313307	NAT10
hsa_circ_0016399	5.18051e-08	0.313598	TMEM206
hsa_circ_0020622	8.33e-09	0.313808	IFITM2
hsa_circ_0027747	1.04657e-10	0.313914	FGD6
hsa_circ_0019205	1.53034e-08	0.314023	MYOF
hsa_circ_0032560	0.000570677	0.31404	LTBP2
hsa_circ_0015580	5.45994e-10	0.314108	LAMC1
hsa_circ_0034472	4.50334e-05	0.314209	THBS1
hsa_circ_0088168	2.04545e-06	0.314259	COL27A1
hsa_circ_0067073	1.75792e-09	0.314348	ITGB5
hsa_circ_0038403	0.385526	0.314575	TMEM159
hsa_circ_0068407	0.086202	0.314644	SENP2
hsa_circ_0081589	1.4802e-08	0.314838	PLOD3
hsa_circ_0037584	0.00116699	0.314956	PRSS21
hsa_circ_0036526	5.48866e-05	0.315151	KIAA1199
hsa_circ_0072687	6.57695e-06	0.315176	ADAMTS6
hsa_circ_0085935	9.09324e-11	0.315235	GRINA
hsa_circ_0090946	4.34605e-06	0.315269	KIF4A
hsa_circ_0014157	0.0190222	0.315383	PSMB4
hsa_circ_0036926	2.10432e-07	0.315687	PRC1
hsa_circ_0059324	6.14247e-09	0.315715	CDC25B
hsa_circ_0011758	9.37564e-10	0.316146	FHL3
hsa_circ_0085020	5.61948e-08	0.316152	LAPTM4B
hsa_circ_0003570	0.155434	0.316247	FAM53B
hsa_circ_0089462	5.21281e-06	0.316368	COL5A1
hsa_circ_0082230	0.0461076	0.31638	FLNC
hsa_circ_0052442	1.72011e-08	0.316514	PXDN
hsa_circ_0004175	3.22974e-06	0.316561	FSCN1
hsa_circ_0037696	0.038904	0.316569	CORO7-PAM16
hsa_circ_0043672	0.00199047	0.316738	JUP
hsa_circ_0072297	1.23795e-06	0.316763	EGFLAM
hsa_circ_0048887	0.0030448	0.316978	C3
hsa_circ_0079676	5.44198e-08	0.317055	CPVL
hsa_circ_0014235	3.03362e-05	0.317083	S100A2
hsa_circ_0090959	1.24949e-06	0.317087	KIF4A
hsa_circ_0032564	0.00108935	0.317217	LTBP2
hsa_circ_0088160	0.957423	0.317507	AMBP
hsa_circ_0085017	2.93484e-08	0.317644	LAPTM4B
hsa_circ_0087213	9.10902e-10	0.317708	ANXA1
hsa_circ_0010722	0.000907007	0.317741	HSPG2
hsa_circ_0001510	2.36081e-06	0.317795	VCAN
hsa_circ_0080201	1.57498e-08	0.317848	UPP1
hsa_circ_0002952	5.07632e-05	0.317877	KIF2C
hsa_circ_0011200	0.000127499	0.317911	PTPRU
hsa_circ_0069969	0.629427	0.318035	ALB
hsa_circ_0005845	2.83457e-09	0.318217	ARMC9
hsa_circ_0015602	3.72156e-05	0.318225	LAMC2
hsa_circ_0038632	0.008995	0.318228	PLK1
hsa_circ_0077468	0.0313562	0.318282	ASCC3
hsa_circ_0030870	6.52722e-06	0.318348	COL4A2
hsa_circ_0062642	0.0020876	0.31851	LRP5L
hsa_circ_0074967	0.00232042	0.318565	LCP2
hsa_circ_0034549	2.00574e-07	0.318604	GPR176
hsa_circ_0066909	1.58662e-06	0.318683	FSTL1
hsa_circ_0091290	2.20929e-05	0.318693	NUP62CL
hsa_circ_0043666	0.00525263	0.318793	JUP
hsa_circ_0023281	0.000104237	0.318842	IGHMBP2
hsa_circ_0044400	0.00776708	0.318861	IGF2BP1
hsa_circ_0082211	0.000108264	0.318955	FLNC
hsa_circ_0036085	3.47085e-06	0.319072	KIF23
hsa_circ_0052028	2.17161e-05	0.319085	CLEC11A
hsa_circ_0034493	1.13238e-06	0.319205	THBS1
hsa_circ_0009604	5.51449e-05	0.319238	ENO1
hsa_circ_0089436	4.55752e-05	0.319254	COL5A1
hsa_circ_0015385	0.00275557	0.319285	SEC16B
hsa_circ_0016126	0.00030184	0.319451	ETNK2
hsa_circ_0032317	1.90486e-07	0.319685	ACTN1
hsa_circ_0085827	3.59596e-07	0.319686	LY6E
hsa_circ_0023627	3.4064e-09	0.319694	SERPINH1
hsa_circ_0052033	0.0146102	0.319762	KLK1
hsa_circ_0003102	0.00698194	0.319783	LRP5L
hsa_circ_0055916	1.55508e-05	0.319881	TMEM182
hsa_circ_0032319	5.03499e-09	0.319938	ACTN1
hsa_circ_0074644	1.41085e-06	0.319941	SPARC
hsa_circ_0032324	3.78906e-08	0.320062	ACTN1
hsa_circ_0058027	0.00769969	0.320304	CPS1
hsa_circ_0002012	2.25067e-07	0.320448	SAMD4A
hsa_circ_0056049	5.45467e-10	0.320687	LOC541471
hsa_circ_0004844	8.3377e-06	0.320689	ARSE
hsa_circ_0057460	3.79673e-05	0.320763	COL5A2
hsa_circ_0058965	0.212805	0.320765	KIF1A
hsa_circ_0043643	0.00530533	0.320784	KRT17
hsa_circ_0020275	4.34349e-09	0.320791	HTRA1
hsa_circ_0049817	2.34388e-06	0.320847	NOTCH3
hsa_circ_0043487	0.000531125	0.321097	PSMD3
hsa_circ_0001949	0.00805666	0.321121	FLNA
hsa_circ_0036914	2.06379e-07	0.321359	PRC1
hsa_circ_0068028	3.16845e-06	0.321384	ECT2
hsa_circ_0058030	0.00438665	0.321544	CPS1
hsa_circ_0080553	0.0236819	0.321573	RFC2
hsa_circ_0019511	0.00220835	0.321631	SCD
hsa_circ_0024577	2.94575e-07	0.321663	MCAM
hsa_circ_0023335	0.000527061	0.321745	CTTN
hsa_circ_0036918	4.11599e-07	0.321804	PRC1
hsa_circ_0081118	0.00240376	0.321814	COL1A2
hsa_circ_0044555	0.000120097	0.321826	COL1A1
hsa_circ_0070627	1.62521e-06	0.321872	COL25A1
hsa_circ_0030859	1.23815e-06	0.321908	COL4A2
hsa_circ_0051351	2.29491e-05	0.321989	PLAUR
hsa_circ_0056039	1.30621e-05	0.322245	BUB1
hsa_circ_0048876	0.000426003	0.322309	C3
hsa_circ_0022359	4.34221e-05	0.322311	FADS1
hsa_circ_0050015	1.49695e-08	0.322405	GLT25D1
hsa_circ_0042689	3.03162e-08	0.322513	RAB34
hsa_circ_0032357	0.00544585	0.322539	SMOC1
hsa_circ_0042048	0.000476628	0.32255	MYH10
hsa_circ_0087005	1.07411e-06	0.322638	GNE
hsa_circ_0082192	0.205455	0.323029	FLNC
hsa_circ_0074842	2.06748e-06	0.323114	PTTG1
hsa_circ_0056037	9.24107e-06	0.323314	BUB1
hsa_circ_0086064	0.0055998	0.323317	CPSF1
hsa_circ_0058936	3.62007e-06	0.323325	GPC1
hsa_circ_0029462	8.35078e-13	0.323333	EP400
hsa_circ_0036919	1.68546e-07	0.32334	PRC1
hsa_circ_0092304	4.66126e-05	0.323368	RPL35A
hsa_circ_0017527	6.81116e-05	0.323384	tAKR
hsa_circ_0025124	6.2096e-11	0.323388	CD9
hsa_circ_0051350	2.22512e-05	0.323414	PLAUR
hsa_circ_0072310	2.46892e-05	0.323693	OSMR
hsa_circ_0023727	0.126057	0.323761	INTS4
hsa_circ_0044658	0.00104012	0.323774	NME1-NME2
hsa_circ_0042034	0.000115993	0.323777	MYH10
hsa_circ_0036917	8.73825e-06	0.323817	PRC1
hsa_circ_0081099	0.000278406	0.323824	COL1A2
hsa_circ_0066598	0.0595825	0.323916	EPHA3
hsa_circ_0041341	4.55924e-05	0.32405	SERPINF1
hsa_circ_0049236	9.49461e-06	0.324095	ICAM1
hsa_circ_0079584	0.00616448	0.324266	IGF2BP3
hsa_circ_0016292	2.6733e-05	0.324471	CD55
hsa_circ_0007356	1.08846e-07	0.32448	KIF24
hsa_circ_0090957	8.3276e-06	0.324752	KIF4A
hsa_circ_0044680	0.000536793	0.324763	UTP18
hsa_circ_0012004	5.6077e-05	0.324905	SLC2A1
hsa_circ_0044683	0.00118536	0.32502	UTP18
hsa_circ_0032311	1.01776e-06	0.32508	ACTN1
hsa_circ_0057432	4.81427e-05	0.325364	COL5A2
hsa_circ_0082187	0.003995	0.325415	CCDC136
hsa_circ_0089548	8.54682e-07	0.325513	NOTCH1
hsa_circ_0005808	1.89178e-05	0.325526	ANTXR1
hsa_circ_0062054	4.80742e-05	0.325535	COL6A2
hsa_circ_0006311	0.0024089	0.325538	CD44
hsa_circ_0009098	3.61862e-06	0.325552	TPX2
hsa_circ_0066913	8.9303e-06	0.325739	FSTL1
hsa_circ_0036180	2.31938e-07	0.325782	PKM2
hsa_circ_0043605	0.00432749	0.326007	KRT19
hsa_circ_0077948	1.64735e-06	0.326176	FAM54A
hsa_circ_0092088	0.000105703	0.326254	PLXNA3
hsa_circ_0080200	2.35228e-08	0.32627	UPP1
hsa_circ_0006549	2.35983e-05	0.326324	ATAD2
hsa_circ_0083606	5.4297e-09	0.326387	BMP1
hsa_circ_0060640	7.80882e-08	0.326444	SULF2
hsa_circ_0065361	0.000849486	0.326534	PLXNB1
hsa_circ_0073686	0.000354051	0.326613	LOX
hsa_circ_0030961	3.6408e-08	0.326697	ATP11A
hsa_circ_0058937	1.75258e-06	0.326855	GPC1
hsa_circ_0043486	0.000247775	0.326881	PSMD3
hsa_circ_0066652	0.0497498	0.327049	TOMM70A
hsa_circ_0040646	8.08714e-08	0.327148	CDH13
hsa_circ_0058939	1.38334e-06	0.327169	GPC1
hsa_circ_0071685	1.52435e-06	0.327332	TRIP13
hsa_circ_0015767	5.02751e-07	0.327727	ASPM
hsa_circ_0041339	0.000250133	0.327828	SERPINF1
hsa_circ_0057448	5.41833e-05	0.327849	COL5A2
hsa_circ_0048902	0.00412682	0.327985	C3
hsa_circ_0080595	8.8715e-10	0.32804	GTF2IRD1
hsa_circ_0072761	0.000630577	0.328097	CCNB1
hsa_circ_0091944	0.000120557	0.328191	FLNA
hsa_circ_0001281	1.11577e-06	0.328263	ARPP21
hsa_circ_0050021	1.1716e-05	0.328289	GLT25D1
hsa_circ_0058243	4.37002e-07	0.328406	VIL1
hsa_circ_0005392	6.4283e-10	0.328406	MYOF
hsa_circ_0018116	0.00259838	0.328452	KIF5B
hsa_circ_0082846	7.20803e-06	0.328465	EZH2
hsa_circ_0081910	1.34313e-08	0.328569	LAMB1
hsa_circ_0070167	0.0162873	0.328589	FRAS1
hsa_circ_0091872	0.00145834	0.328638	FLNA
hsa_circ_0034475	4.62445e-05	0.328735	THBS1
hsa_circ_0066551	0.00336636	0.328821	GXYLT2
hsa_circ_0086065	0.0807838	0.328945	CPSF1
hsa_circ_0086104	0.0228268	0.329005	SLC39A4
hsa_circ_0032309	0.000245377	0.329014	RAD51B
hsa_circ_0017529	1.80486e-05	0.329099	AKR1C1
hsa_circ_0045147	0.00028824	0.329225	MRC2
hsa_circ_0017789	3.84192e-05	0.329325	MCM10
hsa_circ_0091241	0.000847765	0.32949	CENPI
hsa_circ_0050698	2.73338e-05	0.329508	WDR62
hsa_circ_0059718	3.55754e-05	0.329645	TPX2
hsa_circ_0090914	8.32818e-06	0.329749	HEPH
hsa_circ_0014202	2.06563e-08	0.329761	S100A10
hsa_circ_0036698	1.93718e-05	0.329787	FANCI
hsa_circ_0030865	1.37186e-05	0.329944	COL4A2
hsa_circ_0015688	0.000598101	0.329945	HMCN1
hsa_circ_0087442	9.68262e-06	0.330135	CKS2
hsa_circ_0051416	5.71302e-05	0.330182	APOE
hsa_circ_0083184	1.29804e-07	0.330385	NCAPG2
hsa_circ_0086142	7.89736e-07	0.330391	RECQL4
hsa_circ_0025564	6.76684e-05	0.330575	PDE3A
hsa_circ_0066567	2.00913e-06	0.330602	ROBO1
hsa_circ_0044537	1.57107e-05	0.33061	COL1A1
hsa_circ_0032323	1.83288e-07	0.330826	ACTN1
hsa_circ_0082228	0.00278738	0.330857	FLNC
hsa_circ_0031936	0.13127	0.330865	TXNDC16
hsa_circ_0038311	2.24365e-08	0.330988	TMC7
hsa_circ_0032361	0.0659712	0.331179	SMOC1
hsa_circ_0012372	1.55674e-06	0.331218	STIL
hsa_circ_0079603	0.00036513	0.331228	IGF2BP3
hsa_circ_0073921	0.00203475	0.331256	HSPA4
hsa_circ_0060450	0.000163752	0.331284	MYBL2
hsa_circ_0081583	8.57916e-08	0.331382	PLOD3
hsa_circ_0036185	2.20935e-07	0.331397	PKM2
hsa_circ_0020493	7.50496e-06	0.331521	MKI67
hsa_circ_0050006	0.00816918	0.331526	GLT25D1
hsa_circ_0051356	7.70027e-06	0.331576	PLAUR
hsa_circ_0032315	1.07821e-07	0.331633	ACTN1
hsa_circ_0068016	0.000467155	0.331645	ECT2
hsa_circ_0081580	2.22898e-07	0.331697	PLOD3
hsa_circ_0091907	0.00259762	0.331795	FLNA
hsa_circ_0075020	0.0132759	0.332038	NPM1
hsa_circ_0057427	0.00015239	0.332151	COL5A2
hsa_circ_0042687	1.72651e-10	0.332367	RAB34
hsa_circ_0042681	1.44059e-09	0.332373	RAB34
hsa_circ_0025563	0.018434	0.332445	PDE3A
hsa_circ_0017478	0.016554	0.332521	PFKP
hsa_circ_0088314	9.07979e-07	0.332545	PHF19
hsa_circ_0065440	0.000518829	0.332687	COL7A1
hsa_circ_0006879	1.14938e-10	0.332852	ARMC9
hsa_circ_0046675	1.75228e-06	0.332945	TYMS
hsa_circ_0042043	0.00016025	0.3331	MYH10
hsa_circ_0044548	3.77396e-05	0.333196	COL1A1
hsa_circ_0002458	7.19265e-06	0.333264	PTPN12
hsa_circ_0080859	2.40124e-10	0.333281	PTPN12
hsa_circ_0061437	1.34714e-08	0.333343	URB1
hsa_circ_0017921	5.33666e-06	0.333343	PLXDC2
hsa_circ_0079863	1.22211e-06	0.333405	ANLN
hsa_circ_0035160	0.000435104	0.333466	FBN1
hsa_circ_0021532	5.90041e-05	0.333652	KIF18A
hsa_circ_0030964	1.14726e-08	0.333719	ATP11A
hsa_circ_0081089	3.28695e-07	0.333762	COL1A2
hsa_circ_0048116	0.0326748	0.333938	ARID3A
hsa_circ_0010026	9.79014e-07	0.333992	PDPN
hsa_circ_0019777	0.0884545	0.334052	CNNM2
hsa_circ_0083357	3.42454e-10	0.334119	CTSB
hsa_circ_0020302	0.00124693	0.334251	CPXM2
hsa_circ_0004480	1.74128e-07	0.334279	UBE2S
hsa_circ_0046676	7.99379e-06	0.33428	TYMS
hsa_circ_0066199	8.44748e-05	0.334494	IL17RB
hsa_circ_0041340	4.51107e-05	0.334507	SERPINF1
hsa_circ_0058023	0.00329139	0.334517	CPS1
hsa_circ_0004420	3.68957e-05	0.334542	C2orf89
hsa_circ_0052449	7.45656e-07	0.334639	PXDN
hsa_circ_0057402	3.80695e-05	0.334704	COL3A1
hsa_circ_0038314	4.68425e-09	0.334754	TMC7
hsa_circ_0009603	3.51725e-05	0.334776	ENO1
hsa_circ_0003090	3.57855e-05	0.334936	PLAUR
hsa_circ_0025252	5.66673e-07	0.335274	PTMS
hsa_circ_0089452	8.61452e-05	0.335281	COL5A1
hsa_circ_0075900	0.00441192	0.335417	HIST1H2BK
hsa_circ_0085938	3.69497e-12	0.335539	GRINA
hsa_circ_0057461	0.000512833	0.335567	COL5A2
hsa_circ_0069970	0.594516	0.33563	ALB
hsa_circ_0043485	0.000172739	0.335691	PSMD3
hsa_circ_0008730	1.50348e-08	0.335713	MYO1B
hsa_circ_0091909	0.00181727	0.335758	FLNA
hsa_circ_0026746	0.000123124	0.335885	ITGA5
hsa_circ_0059082	0.0087088	0.335958	FARP2
hsa_circ_0059720	6.49403e-06	0.336083	TPX2
hsa_circ_0053155	0.000369229	0.336166	SLC5A6
hsa_circ_0091999	0.000366749	0.336167	FLNA
hsa_circ_0081562	0.000148836	0.33617	SERPINE1
hsa_circ_0081434	1.01788e-09	0.336231	TAF6
hsa_circ_0003214	1.43633e-07	0.336301	LAPTM4B
hsa_circ_0060963	0.119746	0.336306	BMP7
hsa_circ_0073130	2.24726e-08	0.336337	HOMER1
hsa_circ_0025507	1.31301e-07	0.336524	GPRC5A
hsa_circ_0091906	0.000960891	0.336741	FLNA
hsa_circ_0008421	2.07704e-05	0.336873	FBN1
hsa_circ_0012369	7.79726e-07	0.336889	STIL
hsa_circ_0002913	1.57292e-07	0.337007	ACTN1
hsa_circ_0019510	0.00203997	0.337264	SCD
hsa_circ_0072140	2.72864e-08	0.337305	RAI14
hsa_circ_0068473	2.63952e-06	0.337313	RFC4
hsa_circ_0042685	1.4954e-11	0.337451	RAB34
hsa_circ_0031263	8.39423e-05	0.337474	AJUBA
hsa_circ_0048875	8.58968e-05	0.337561	C3
hsa_circ_0090172	2.23433e-05	0.337638	GK
hsa_circ_0012366	1.06716e-05	0.337689	STIL
hsa_circ_0070256	0.00179758	0.337752	LIN54
hsa_circ_0078715	2.59169e-05	0.337962	THBS2
hsa_circ_0053003	1.22537e-07	0.338011	ADCY3
hsa_circ_0061101	9.51232e-06	0.338048	LAMA5
hsa_circ_0077049	2.14726e-05	0.338321	COL12A1
hsa_circ_0015879	0.0705766	0.338531	PKP1
hsa_circ_0015769	1.66772e-07	0.33861	ASPM
hsa_circ_0007940	2.9219e-08	0.338832	ARPC1B
hsa_circ_0026063	0.000294195	0.339042	CACNB3
hsa_circ_0072597	0.00149956	0.339185	KIF2A
hsa_circ_0012379	2.77721e-06	0.33919	STIL
hsa_circ_0031261	2.00629e-05	0.339247	AJUBA
hsa_circ_0004966	1.40931e-05	0.339284	SKA3
hsa_circ_0026770	0.000188554	0.339435	ITGA5
hsa_circ_0049611	5.60204e-07	0.33944	RNASEH2A
hsa_circ_0035153	0.00068719	0.339591	FBN1
hsa_circ_0052440	3.25741e-07	0.339756	PXDN
hsa_circ_0070099	0.0502434	0.339796	FRAS1
hsa_circ_0081588	3.34286e-09	0.339846	PLOD3
hsa_circ_0044535	1.79872e-05	0.340124	COL1A1
hsa_circ_0076732	0.000763181	0.340367	MCM3
hsa_circ_0072314	3.50362e-05	0.340376	OSMR
hsa_circ_0086008	1.22434e-08	0.340423	None
hsa_circ_0030556	0.000785546	0.340429	MIR17HG
hsa_circ_0070098	0.0287722	0.340553	FRAS1
hsa_circ_0087211	9.96108e-09	0.340575	ANXA1
hsa_circ_0027751	1.81217e-08	0.34062	FGD6
hsa_circ_0032359	0.0167149	0.340759	SMOC1
hsa_circ_0036184	2.85644e-07	0.340859	PKM2
hsa_circ_0058082	3.36259e-06	0.340904	FN1
hsa_circ_0056096	1.88342e-05	0.341013	ANAPC1
hsa_circ_0017495	0.0176935	0.341025	PFKP
hsa_circ_0005197	3.34766e-06	0.341136	PTPN12
hsa_circ_0061066	1.08168e-05	0.341171	ADRM1
hsa_circ_0005945	4.74504e-08	0.341319	ARMC9
hsa_circ_0035173	0.000207467	0.341339	FBN1
hsa_circ_0062037	1.82414e-05	0.341351	COL6A1
hsa_circ_0091902	0.00106983	0.341357	FLNA
hsa_circ_0018430	0.00275364	0.341397	BICC1
hsa_circ_0091911	0.000821499	0.341418	FLNA
hsa_circ_0057342	0.00147602	0.34143	COL3A1
hsa_circ_0014083	5.67752e-07	0.341432	ANXA9
hsa_circ_0088315	1.37161e-06	0.341457	PHF19
hsa_circ_0059321	9.66587e-05	0.341607	C20orf27
hsa_circ_0072677	0.000494966	0.341616	ADAMTS6
hsa_circ_0030860	1.8384e-06	0.341636	COL4A2
hsa_circ_0034462	1.92298e-05	0.341689	THBS1
hsa_circ_0048891	0.00198093	0.341707	C3
hsa_circ_0025506	2.3249e-07	0.341783	GPRC5A
hsa_circ_0018423	7.13059e-05	0.341808	BICC1
hsa_circ_0077037	3.71018e-07	0.342075	COL12A1
hsa_circ_0026754	2.68352e-05	0.342108	ITGA5
hsa_circ_0088666	0.0102904	0.342109	FAM129B
hsa_circ_0052450	1.35972e-07	0.342153	PXDN
hsa_circ_0009598	0.000113998	0.342169	ENO1
hsa_circ_0050333	0.000133991	0.342208	URI1
hsa_circ_0068113	0.0133022	0.342285	USP13
hsa_circ_0030835	3.12774e-11	0.342376	COL4A1
hsa_circ_0030862	4.30328e-06	0.342428	COL4A2
hsa_circ_0091238	3.29439e-06	0.343015	CENPI
hsa_circ_0081107	0.000393062	0.343124	COL1A2
hsa_circ_0008843	9.74934e-07	0.343182	FANCI
hsa_circ_0044391	0.0718574	0.343282	IGF2BP1
hsa_circ_0091820	0.0349623	0.343486	IRAK1
hsa_circ_0043667	0.00115655	0.343538	JUP
hsa_circ_0091237	1.77904e-06	0.343545	CENPI
hsa_circ_0035161	0.000168441	0.343756	FBN1
hsa_circ_0060477	0.0115736	0.343943	HNF4A
hsa_circ_0030905	0.000232317	0.343957	ANKRD10
hsa_circ_0086835	0.0200622	0.343971	TPM2
hsa_circ_0062036	1.96691e-05	0.344044	COL6A1
hsa_circ_0030861	3.70781e-05	0.344109	COL4A2
hsa_circ_0064211	0.00024589	0.344144	FANCD2
hsa_circ_0057418	5.11332e-05	0.344232	COL3A1
hsa_circ_0059811	0.000221883	0.344253	MAPRE1
hsa_circ_0071653	1.06765e-07	0.344263	CEP72
hsa_circ_0023210	0.00283995	0.344437	LRP5
hsa_circ_0002441	1.12383e-05	0.344494	GINS1
hsa_circ_0019311	0.00597336	0.344566	PIK3AP1
hsa_circ_0010796	3.24105e-07	0.344583	EPHB2
hsa_circ_0023187	0.00788744	0.344664	LRP5
hsa_circ_0059674	3.61334e-05	0.344676	GINS1
hsa_circ_0001086	1.58767e-06	0.344872	CCDC150
hsa_circ_0076791	7.36108e-07	0.344994	ELOVL5
hsa_circ_0074337	3.69345e-07	0.34508	RELL2
hsa_circ_0084390	0.00206944	0.345118	PRKDC
hsa_circ_0006829	1.30658e-06	0.345349	ECT2
hsa_circ_0091910	0.00155123	0.345426	FLNA
hsa_circ_0092080	0.000167131	0.345426	PLXNA3
hsa_circ_0002563	8.14769e-05	0.345442	KIF2C
hsa_circ_0058022	0.0188646	0.345663	CPS1
hsa_circ_0034466	2.12469e-05	0.345701	THBS1
hsa_circ_0007474	3.62119e-06	0.345809	CERCAM
hsa_circ_0084486	1.14135e-05	0.345868	MCM4
hsa_circ_0067838	0.0253182	0.345877	SMC4
hsa_circ_0032358	0.014923	0.346082	SMOC1
hsa_circ_0062042	3.51147e-05	0.346142	COL6A1
hsa_circ_0074843	3.38186e-05	0.346162	PTTG1
hsa_circ_0091764	1.03368e-05	0.346253	BCAP31
hsa_circ_0062041	3.41741e-05	0.346261	COL6A1
hsa_circ_0062045	3.95418e-05	0.346274	COL6A1
hsa_circ_0066933	0.000364717	0.346325	POLQ
hsa_circ_0035174	3.78792e-05	0.346354	FBN1
hsa_circ_0006457	5.73541e-05	0.34646	COL6A3
hsa_circ_0091760	0.0043885	0.346676	BCAP31
hsa_circ_0043820	5.30961e-06	0.346742	PTRF
hsa_circ_0023192	0.000467872	0.346773	LRP5
hsa_circ_0015759	1.53269e-05	0.346863	ASPM
hsa_circ_0001098	9.44031e-06	0.347032	BARD1
hsa_circ_0049830	4.34132e-06	0.347059	NOTCH3
hsa_circ_0057578	3.33459e-07	0.347176	HECW2
hsa_circ_0030864	4.84976e-06	0.347217	COL4A2
hsa_circ_0071684	5.81162e-07	0.347295	TRIP13
hsa_circ_0038552	9.0423e-07	0.34737	HS3ST2
hsa_circ_0050338	0.00030281	0.347384	URI1
hsa_circ_0070096	0.000869482	0.347417	FRAS1
hsa_circ_0053360	0.0288553	0.347451	WDR43
hsa_circ_0066907	1.49441e-06	0.347522	FSTL1
hsa_circ_0082377	6.59771e-11	0.34759	MEST
hsa_circ_0079588	0.00182674	0.347629	IGF2BP3
hsa_circ_0043674	0.00908984	0.347632	JUP
hsa_circ_0012165	2.72929e-06	0.347764	KIF2C
hsa_circ_0015761	0.00133492	0.347819	ASPM
hsa_circ_0060331	3.31399e-06	0.347874	LOC388796
hsa_circ_0079443	0.00704214	0.347876	THSD7A
hsa_circ_0091735	2.27326e-07	0.347956	ZNF185
hsa_circ_0015824	2.99688e-08	0.347993	KIF14
hsa_circ_0091955	0.000270464	0.348052	FLNA
hsa_circ_0006458	3.96994e-08	0.348074	TCFL5
hsa_circ_0005890	2.80291e-05	0.348159	GLIS3
hsa_circ_0071540	0.112202	0.348177	ACSL1
hsa_circ_0082842	5.88148e-05	0.348202	EZH2
hsa_circ_0050989	1.02312e-07	0.348255	PLEKHG2
hsa_circ_0044345	0.000222248	0.348345	COPZ2
hsa_circ_0044522	1.07142e-05	0.348347	COL1A1
hsa_circ_0070828	0.000251503	0.348419	CCNA2
hsa_circ_0025834	3.77614e-07	0.348541	AMN1
hsa_circ_0014201	9.62871e-08	0.348724	S100A10
hsa_circ_0025626	0.000245446	0.348748	BCAT1
hsa_circ_0091854	0.00113639	0.348764	FLNA
hsa_circ_0074844	4.95217e-05	0.348901	PTTG1
hsa_circ_0048881	0.00727464	0.34903	C3
hsa_circ_0010027	3.9137e-07	0.349091	PDPN
hsa_circ_0065423	0.000168432	0.349232	COL7A1
hsa_circ_0023598	0.40129	0.349307	XRRA1
hsa_circ_0058246	5.27099e-07	0.349342	VIL1
hsa_circ_0030127	1.35949e-06	0.349358	DGKH
hsa_circ_0030956	7.92686e-07	0.349386	ATP11A
hsa_circ_0046706	1.53523e-05	0.349391	NDC80
hsa_circ_0023363	0.00377406	0.349509	DHCR7
hsa_circ_0039719	4.53597e-05	0.349575	CDH11
hsa_circ_0026396	0.0138147	0.349623	KRT6B
hsa_circ_0060949	0.000166537	0.349634	AURKA
hsa_circ_0023213	0.0016378	0.34977	LRP5
hsa_circ_0023073	2.37983e-05	0.349805	ANKRD13D
hsa_circ_0062028	3.84243e-05	0.349832	COL6A1
hsa_circ_0090955	9.47709e-07	0.349857	KIF4A
hsa_circ_0059725	5.18626e-05	0.349882	TPX2
hsa_circ_0015584	8.31101e-08	0.349906	LAMC1
hsa_circ_0091903	0.000940819	0.34995	FLNA
hsa_circ_0034616	2.17213e-05	0.350083	RAD51
hsa_circ_0091973	0.000183075	0.350156	FLNA
hsa_circ_0009608	9.14088e-05	0.350286	ENO1
hsa_circ_0015521	7.84324e-08	0.350347	XPR1
hsa_circ_0036190	2.1761e-08	0.350443	PKM2
hsa_circ_0090960	6.84471e-06	0.350518	KIF4A
hsa_circ_0081132	2.75544e-05	0.350561	COL1A2
hsa_circ_0071655	2.56859e-07	0.350574	CEP72
hsa_circ_0036713	4.58087e-07	0.3506	FANCI
hsa_circ_0089106	1.31309e-06	0.350649	ASS1
hsa_circ_0085996	3.36384e-07	0.350746	None
hsa_circ_0091965	0.00123381	0.35077	FLNA
hsa_circ_0029996	0.0155183	0.350836	DCLK1
hsa_circ_0052441	1.00268e-06	0.350884	PXDN
hsa_circ_0036182	2.41186e-08	0.350945	PKM2
hsa_circ_0024585	9.35463e-06	0.351041	C1QTNF5
hsa_circ_0023986	1.55587e-06	0.35112	NOX4
hsa_circ_0058026	0.0156124	0.351244	CPS1
hsa_circ_0050703	1.92564e-05	0.351254	WDR62
hsa_circ_0036083	6.90302e-06	0.351346	KIF23
hsa_circ_0059712	1.79928e-06	0.351444	TPX2
hsa_circ_0066854	0.00588422	0.351495	LSAMP
hsa_circ_0027744	2.06247e-10	0.351646	FGD6
hsa_circ_0018061	0.000205017	0.351662	SVIL
hsa_circ_0057385	0.000593678	0.351674	COL3A1
hsa_circ_0009854	5.94706e-08	0.351747	AGTRAP
hsa_circ_0078275	8.60227e-08	0.351807	MTHFD1L
hsa_circ_0018428	0.000597451	0.351856	BICC1
hsa_circ_0088510	1.54347e-07	0.351896	NR6A1
hsa_circ_0032561	1.76736e-05	0.351995	LTBP2
hsa_circ_0044676	0.000620464	0.35206	UTP18
[truncated: 85,526 more rows]
