# Supplementary material for: CircTHBS1 drives gastric cancer progression by increasing INHBA mRNA expression and stability in a ceRNA- and RBP-dependent manner
Source: Cell Death Dis. 2022 Mar 25;13(3):266. doi: 10.1038/s41419-022-04720-0 (PMC8949653; doi:10.1038/s41419-022-04720-0)
Supplement: Supplementary file 3 — Supplementary Table S2 [file 41419_2022_4720_MOESM3_ESM.xlsx]

## Sheet: adjacent_VS_cancer
ProbeName	pvalues	foldchange	GeneSymbol
LNCV6_142707_PI430048170	0.000404778	0.00302874	MAGEA6
LNCV6_138481_PI430048170	0.00295581	0.00329109	CTAG1B
LNCV6_136653_PI430048170	0.000881791	0.00481883	MAGEA12
LNCV6_136244_PI430048170	0.000827884	0.00518843	SERPINB3
LNCV6_143266_PI430048170	6.61e-11	0.0053006	CST1
LNCV6_128615_PI430048170	0.00326312	0.00599702	CTAG1A
LNCV6_133462_PI430048170	0.0137541	0.00615291	CTAG2
LNCV6_130254_PI430048170	0.336052	0.00645397	GAGE8
LNCV6_143269_PI430048170	9.76e-11	0.00652941	CST4
LNCV6_141721_PI430048170	0.000863269	0.00685068	ASB4
LNCV6_132135_PI430048170	0.00751587	0.00686069	NKX2-1
LNCV6_131493_PI430048170	0.217555	0.00819251	XAGE1E
LNCV6_139332_PI430048170	2.89e-05	0.0087528	ALPPL2
LNCV6_142703_PI430048170	0.000625502	0.0098616	MAGEA3
LNCV6_126853_PI430048170	8.01e-07	0.0118014	COL10A1
LNCV6_136041_PI430048170	0.000132911	0.0119537	KRT6B
LNCV6_74597_PI430048170	9.07e-10	0.0129644	SPP1
LNCV6_130221_PI430048170	0.00098946	0.0147965	DUSP9
LNCV6_141792_PI430048170	9.49e-15	0.0150177	CEMIP
LNCV6_141071_PI430048170	0.113293	0.0177709	RHOXF2
LNCV6_129006_PI430048170	0.0606724	0.0183312	PAGE2
LNCV6_142384_PI430048170	0.000389821	0.0184084	THBS4
LNCV6_136670_PI430048170	6.66e-05	0.0196409	PTH2R
LNCV6_130364_PI430048170	5.06e-08	0.0198509	PRAME
LNCV6_143420_PI430048170	4.58e-05	0.0216675	PADI1
LNCV6_136651_PI430048170	0.0157163	0.0217715	MAGEA10
LNCV6_92081_PI430048170	1.21e-05	0.0224489	SFRP4
LNCV6_137528_PI430048170	1.59e-05	0.0226917	COMP
LNCV6_136818_PI430048170	0.000285766	0.0232253	SMPX
LNCV6_135685_PI430048170	0.0962118	0.0232719	S100A7L2
LNCV6_140943_PI430048170	5.34e-09	0.0236138	OSM
LNCV6_139558_PI430048170	0.165498	0.0261109	COX8C
LNCV6_131395_PI430048170	0.0100941	0.0271545	KRTAP4-1
LNCV6_136243_PI430048170	0.0604744	0.0281207	SERPINB4
LNCV6_144649_PI430048170	5.22e-10	0.0281846	THBS2
LNCV6_58761_PI430048170	0.000384841	0.0286376	SLCO1B3
LNCV6_138971_PI430048170	5.45e-05	0.029272	NOX1
LNCV6_143267_PI430048170	1.45e-10	0.0296908	CST2
LNCV6_138578_PI430048170	0.849928	0.0300047	AFP
LNCV6_144159_PI430048170	0.000122558	0.0301577	KLK7
LNCV6_143745_PI430048170	0.161756	0.030189	CT45A7
LNCV6_132640_PI430048170	1.4e-08	0.0308593	ADGRF4
LNCV6_142779_PI430048170	0.00161739	0.0314774	IGFN1
LNCV6_137247_PI430048170	0.00491878	0.031679	CSAG1
LNCV6_139704_PI430048170	0.661477	0.0330476	RHOXF2B
LNCV6_128919_PI430048170	0.835304	0.0332137	VCX3B
LNCV6_138013_PI430048170	1.39e-10	0.0346129	FAP
LNCV6_131585_PI430048170	0.0010571	0.0349501	LY6D
LNCV6_142244_PI430048170	1.02e-08	0.0350768	WNT2
LNCV6_132235_PI430048170	0.035237	0.0357529	SOHLH1
LNCV6_135529_PI430048170	2.19e-07	0.0359758	FNDC1
LNCV6_133711_PI430048170	2.93e-05	0.0369358	HCAR3
LNCV6_132410_PI430048170	0.489906	0.0373734	VCX3A
LNCV6_59057_PI430048170	8.4e-08	0.0379136	HOXC10
LNCV6_122861_PI430048170	1.31e-11	0.0387565	RARRES1
LNCV6_129407_PI430048170	2.64e-10	0.039508	SULF1
LNCV6_131748_PI430048170	5.42e-16	0.0399385	HOXA10
LNCV6_141126_PI430048170	1.23e-05	0.0410532	TNS4
LNCV6_139774_PI430048170	3.65e-10	0.0418347	GAD1
LNCV6_101962_PI430048170	0.291862	0.0419471	APOA2
LNCV6_136040_PI430048170	0.000718992	0.0423229	KRT6A
LNCV6_128358_PI430048170	2.68e-15	0.042478	CLDN1
LNCV6_141281_PI430048170	5.08e-05	0.0434499	HORMAD1
LNCV6_137606_PI430048170	3.67e-06	0.043813	IL11
LNCV6_132638_PI430048170	0.184665	0.0448574	FAM9C
LNCV6_140225_PI430048170	0.0372329	0.0451244	C10orf99
LNCV6_137546_PI430048170	3.01e-09	0.0456651	IL1A
LNCV6_134983_PI430048170	0.0174551	0.0458381	PAGE1
LNCV6_132830_PI430048170	0.883072	0.0462401	MAGEB2
LNCV6_143733_PI430048170	6.43e-10	0.046337	COL8A1
LNCV6_145087_PI430048170	0.0344624	0.046469	GAGE2C
LNCV6_104351_PI430048170	0.000923959	0.0465665	MUC12
LNCV6_133712_PI430048170	0.000324562	0.0476766	HCAR2
LNCV6_66893_PI430048170	0.00018544	0.0477778	HOXD10
LNCV6_140693_PI430048170	2.42e-09	0.0478249	IL6
LNCV6_141116_PI430048170	1.57e-06	0.0479235	PIWIL1
LNCV6_81210_PI430048170	0.958564	0.048065	HDHD3
LNCV6_131749_PI430048170	5.72e-11	0.0482476	HOXA13
LNCV6_143444_PI430048170	0.0135656	0.0485538	SLC13A5
LNCV6_135763_PI430048170	0.0247277	0.049624	TKTL1
LNCV6_135600_PI430048170	0.0344162	0.0498294	GAGE7
LNCV6_135074_PI430048170	6.11e-09	0.0501398	CLEC5A
LNCV6_145348_PI430048170	5.24e-09	0.0506723	IL13RA2
LNCV6_130436_PI430048170	5.83e-10	0.0508014	HOXA11
LNCV6_144827_PI430048170	0.000254033	0.0509876	COL11A1
LNCV6_145665_PI430048170	9.64e-11	0.0534304	INHBA
LNCV6_129999_PI430048170	1.32e-05	0.0538266	PPP1R1B
LNCV6_143276_PI430048170	0.00127432	0.0538643	PCP4
LNCV6_128604_PI430048170	0.0501085	0.0550639	CHRNA3
LNCV6_119388_PI430048170	1.38e-05	0.0594766	MMP7
LNCV6_137340_PI430048170	0.00121083	0.059727	SFRP2
LNCV6_142164_PI430048170	0.932179	0.0599099	SMYD1
LNCV6_141333_PI430048170	9.72e-07	0.0601688	IGF2BP3
LNCV6_133626_PI430048170	5.36e-11	0.0604958	SERPINE1
LNCV6_131599_PI430048170	5.57e-09	0.060505	FAM83A
LNCV6_139772_PI430048170	0.00811298	0.0624667	HOXD11
LNCV6_119658_PI430048170	0.000365366	0.0628355	HOXC12
LNCV6_1672_PI430048170	1.45e-07	0.0628551	WISP3
LNCV6_143271_PI430048170	2.05e-05	0.0637254	CST6
LNCV6_127868_PI430048170	0.000215902	0.064171	MARCO
LNCV6_136286_PI430048170	3.48e-08	0.0647022	STRA6
LNCV6_128966_PI430048170	0.000189346	0.0649069	LBP
LNCV6_141047_PI430048170	1.49e-06	0.0654949	RBP4
LNCV6_139330_PI430048170	0.0609163	0.0659531	MAGEA9
LNCV6_140493_PI430048170	0.00351355	0.0661753	DPYSL5
LNCV6_90433_PI430048170	9.55e-08	0.0662906	FN1
LNCV6_139108_PI430048170	0.0926932	0.0667555	PPBP
LNCV6_129778_PI430048170	0.000159637	0.0669959	CCL7
LNCV6_137208_PI430048170	8.93e-08	0.0687933	SPOCK1
LNCV6_138176_PI430048170	6.12e-07	0.0704222	CXCL8
LNCV6_142709_PI430048170	0.0436482	0.0710186	MAGEA8
LNCV6_127792_PI430048170	3.65e-05	0.0725576	EVX1
LNCV6_144711_PI430048170	1.65e-05	0.0726338	ISM1
LNCV6_128973_PI430048170	1.27e-05	0.0732151	KRT15
LNCV6_59022_PI430048170	0.000223794	0.0738156	KRT6C
LNCV6_141866_PI430048170	0.381135	0.0741935	MAGEC2
LNCV6_134437_PI430048170	0.000613815	0.0749575	PROK2
LNCV6_140125_PI430048170	6.06e-05	0.0759559	CD300E
LNCV6_137444_PI430048170	4.32e-08	0.0767332	TM4SF19
LNCV6_132262_PI430048170	1.18e-12	0.0779193	TUBB3
LNCV6_141790_PI430048170	9.31e-06	0.0787459	SAA4
LNCV6_132130_PI430048170	1.7e-08	0.0794537	UCN2
LNCV6_143585_PI430048170	1.57e-08	0.0794971	CLDN2
LNCV6_139765_PI430048170	0.000210142	0.0796425	IBSP
LNCV6_127037_PI430048170	2.38e-06	0.079707	C4BPA
LNCV6_136650_PI430048170	0.00437483	0.0814458	MAGEA11
LNCV6_141571_PI430048170	2.36e-05	0.0817949	DLX5
LNCV6_133484_PI430048170	2.66e-05	0.0818116	IL37
LNCV6_136049_PI430048170	6.85e-07	0.0822778	ADAM12
LNCV6_138620_PI430048170	1.17e-05	0.0827675	TNNI3
LNCV6_139119_PI430048170	0.119163	0.0829982	SLC7A10
LNCV6_144809_PI430048170	0.492172	0.0830781	CA10
LNCV6_129607_PI430048170	0.178891	0.0839034	MAGEA4
LNCV6_143971_PI430048170	5.31e-05	0.0845669	FTHL17
LNCV6_139291_PI430048170	1.51e-06	0.0850296	APLN
LNCV6_145585_PI430048170	0.0330645	0.0860065	SCRG1
LNCV6_132936_PI430048170	9.26e-08	0.0860093	SELE
LNCV6_137105_PI430048170	9.01e-09	0.0861914	ADAMTS2
LNCV6_46756_PI430048170	0.00581198	0.0862717	PON1
LNCV6_132444_PI430048170	4.95e-12	0.0862884	SDS
LNCV6_23518_PI430048170	0.000437197	0.0869314	IGF2
LNCV6_128089_PI430048170	1.79e-06	0.0869619	ELFN2
LNCV6_135131_PI430048170	1.59e-10	0.0871437	TNFRSF11B
LNCV6_143010_PI430048170	1.65e-05	0.0897249	ANXA8
LNCV6_140877_PI430048170	9.1e-07	0.0897334	KRT80
LNCV6_142448_PI430048170	0.405046	0.0902858	TDRD12
LNCV6_138985_PI430048170	0.00247938	0.0911846	SOX14
LNCV6_136108_PI430048170	0.0120974	0.0917068	LYPD8
LNCV6_142606_PI430048170	0.000221939	0.0929289	PPAPDC1A
LNCV6_138983_PI430048170	9.23e-05	0.0936909	SOX11
LNCV6_50197_PI430048170	8.18e-08	0.0943964	HOXA9
LNCV6_144618_PI430048170	9.64e-07	0.0946819	CXCL6
LNCV6_103293_PI430048170	0.0284012	0.0947062	CRABP1
LNCV6_135561_PI430048170	3.53e-10	0.0953869	COL12A1
LNCV6_145413_PI430048170	0.00880345	0.0966378	PEG10
LNCV6_63008_PI430048170	9.73e-09	0.0971431	ETV4
LNCV6_142117_PI430048170	2.33e-08	0.0971673	CTHRC1
LNCV6_137550_PI430048170	0.579707	0.0985492	AMBP
LNCV6_135944_PI430048170	2.54e-09	0.0985848	PRRX1
LNCV6_132535_PI430048170	0.418639	0.0995692	FGL1
LNCV6_129335_PI430048170	4.94e-06	0.0998415	APOC2
LNCV6_140023_PI430048170	2.06e-08	0.100105	CPZ
LNCV6_134461_PI430048170	5.24e-10	0.100339	HOXC6
LNCV6_145658_PI430048170	1.87e-06	0.100674	HOXD9
LNCV6_137766_PI430048170	2.21e-07	0.10086	RAET1L
LNCV6_136090_PI430048170	3.07e-10	0.100902	LYPD1
LNCV6_129469_PI430048170	0.00176532	0.101326	PLAC1
LNCV6_132639_PI430048170	1.05e-06	0.101514	LGR6
LNCV6_139824_PI430048170	5.93e-12	0.101979	GRIN2D
LNCV6_143513_PI430048170	2.25e-09	0.103014	HOXB9
LNCV6_138191_PI430048170	8.78e-05	0.103059	VSNL1
LNCV6_143703_PI430048170	8.15e-05	0.103665	RFX8
LNCV6_144594_PI430048170	1.28e-06	0.10368	KRT14
LNCV6_130469_PI430048170	7.77e-10	0.104071	CEACAM6
LNCV6_106913_PI430048170	1.04e-08	0.104679	BGN
LNCV6_137168_PI430048170	2.13e-06	0.104884	PLA2G2A
LNCV6_139998_PI430048170	0.756243	0.10509	CT45A4
LNCV6_55421_PI430048170	0.000329855	0.105556	IL24
LNCV6_142506_PI430048170	0.0110866	0.105882	LGSN
LNCV6_72198_PI430048170	9.34e-07	0.106154	MMP11
LNCV6_128002_PI430048170	0.0431399	0.106499	CALCA
LNCV6_131641_PI430048170	0.00905051	0.106711	TCP10L2
LNCV6_130675_PI430048170	1.46e-06	0.106758	BAMBI
LNCV6_137077_PI430048170	1.37e-06	0.107267	CSF2
LNCV6_145369_PI430048170	0.000273303	0.107348	CT83
LNCV6_141867_PI430048170	0.445354	0.109187	MAGEC1
LNCV6_133692_PI430048170	2.73e-05	0.109238	ZIC5
LNCV6_55363_PI430048170	2.04e-05	0.109576	CHI3L1
LNCV6_137789_PI430048170	1.95e-06	0.1101	TNFAIP6
LNCV6_142381_PI430048170	1.53e-09	0.110713	THBS1
LNCV6_128041_PI430048170	1.89e-08	0.110771	COL7A1
LNCV6_131226_PI430048170	1.79e-06	0.111045	ULBP2
LNCV6_132469_PI430048170	0.000392417	0.11152	MYBPHL
LNCV6_140613_PI430048170	1.38e-06	0.112152	MSLN
LNCV6_126787_PI430048170	0.000100141	0.112267	CHRDL2
LNCV6_139138_PI430048170	3.15e-07	0.112669	MCEMP1
LNCV6_141734_PI430048170	0.000603429	0.112933	CYP2W1
LNCV6_144494_PI430048170	2.06e-09	0.113128	CARD14
LNCV6_131848_PI430048170	0.0013094	0.113307	FRAS1
LNCV6_136509_PI430048170	2.55e-07	0.113789	FEZF1
LNCV6_145118_PI430048170	0.0206804	0.114749	MMP8
LNCV6_133279_PI430048170	0.00200364	0.116269	SAA1
LNCV6_126659_PI430048170	1.12e-11	0.116423	KIF26B
LNCV6_130865_PI430048170	4.92e-06	0.117444	TWIST1
LNCV6_138577_PI430048170	0.000172157	0.11751	OR2B6
LNCV6_137658_PI430048170	3.01e-06	0.117802	MEDAG
LNCV6_129179_PI430048170	2.43e-05	0.118229	CCNE1
LNCV6_138823_PI430048170	0.276645	0.118326	CTCFL
LNCV6_143458_PI430048170	7.75e-06	0.118726	CNTNAP2
LNCV6_136269_PI430048170	0.101961	0.118934	NRK
LNCV6_142380_PI430048170	0.0017965	0.119533	OBP2A
LNCV6_128149_PI430048170	6.32e-07	0.119708	UCHL1
LNCV6_118510_PI430048170	0.0668013	0.119789	S100A7
LNCV6_142089_PI430048170	1.65e-10	0.119792	HOXC11
LNCV6_128657_PI430048170	0.000761033	0.119883	SP8
LNCV6_57427_PI430048170	1.53e-06	0.120267	CD44
LNCV6_144353_PI430048170	5.32e-06	0.120307	FPR2
LNCV6_133376_PI430048170	0.0027363	0.121042	LEFTY1
LNCV6_139027_PI430048170	0.00219899	0.121356	ASCL1
LNCV6_128562_PI430048170	0.685362	0.12146	DCAF4L2
LNCV6_108248_PI430048170	0.00229869	0.121772	MUC5B
LNCV6_139798_PI430048170	0.0997277	0.121838	LY6G6D
LNCV6_140569_PI430048170	0.256296	0.122938	MAEL
LNCV6_143591_PI430048170	5.89e-10	0.123034	CLDN4
LNCV6_58300_PI430048170	8.69e-10	0.123874	THY1
LNCV6_133366_PI430048170	1.06e-05	0.124821	S100A9
LNCV6_139028_PI430048170	7.12e-09	0.125235	ASCL2
LNCV6_131534_PI430048170	8.23e-08	0.125473	EBF2
LNCV6_140245_PI430048170	2.53e-06	0.125631	MMP13
LNCV6_143718_PI430048170	0.00147918	0.125845	LGR5
LNCV6_58105_PI430048170	2.1e-06	0.126398	MMP3
LNCV6_144155_PI430048170	0.000102008	0.127489	KLK8
LNCV6_129773_PI430048170	0.0018555	0.127831	PF4V1
LNCV6_144007_PI430048170	0.067611	0.127885	KRT5
LNCV6_131929_PI430048170	3.56e-06	0.127908	MUCL1
LNCV6_133568_PI430048170	1.13e-05	0.128721	MMP12
LNCV6_77587_PI430048170	0.274079	0.129138	LIN28B
LNCV6_139498_PI430048170	0.000195723	0.130217	CDH16
LNCV6_128673_PI430048170	3.84e-08	0.130705	EPHX4
LNCV6_138795_PI430048170	1.71e-08	0.13086	SLC28A3
LNCV6_137491_PI430048170	0.0164812	0.131478	-
LNCV6_143549_PI430048170	9.4e-12	0.131504	TREM2
LNCV6_143586_PI430048170	5.19e-10	0.131687	CLDN3
LNCV6_92138_PI430048170	5.56e-09	0.131702	ESM1
LNCV6_125570_PI430048170	9.73e-08	0.131749	WISP1
LNCV6_130468_PI430048170	3.54e-08	0.131861	CEACAM7
LNCV6_128241_PI430048170	1.28e-06	0.132575	EREG
LNCV6_144156_PI430048170	0.00383829	0.133734	KLK9
LNCV6_140505_PI430048170	0.00514746	0.133901	GJB7
LNCV6_144012_PI430048170	8.5e-08	0.133914	FAM132B
LNCV6_145761_PI430048170	0.00696088	0.134372	PRSS21
LNCV6_129592_PI430048170	2.26e-05	0.135667	PPP2R2C
LNCV6_128933_PI430048170	0.00437937	0.135878	HTR2C
LNCV6_134114_PI430048170	0.0957321	0.13672	VGF
LNCV6_144754_PI430048170	0.178062	0.137024	KLK12
LNCV6_145077_PI430048170	5.08e-08	0.137832	ZNF469
LNCV6_140724_PI430048170	8.08e-09	0.137965	FOXS1
LNCV6_143723_PI430048170	0.0083999	0.138014	CAMKV
LNCV6_140466_PI430048170	0.000252077	0.138445	FABP6
LNCV6_129141_PI430048170	2.44e-09	0.139499	S100A3
LNCV6_136526_PI430048170	9.07e-06	0.139513	TFAP2C
LNCV6_89279_PI430048170	1.52e-07	0.139542	SLC11A1
LNCV6_136799_PI430048170	1.12e-05	0.139606	HS6ST2
LNCV6_144763_PI430048170	0.0450386	0.140655	SERPINA6
LNCV6_125055_PI430048170	2.2e-08	0.140656	TFPI2
LNCV6_62916_PI430048170	0.0021148	0.140814	GRB7
LNCV6_135650_PI430048170	1.37e-06	0.141145	ATP6V1C2
LNCV6_128049_PI430048170	0.0102581	0.141214	H2BFWT
LNCV6_142044_PI430048170	0.615265	0.141336	KCNC2
LNCV6_138350_PI430048170	7.29e-08	0.143187	HOXB13
LNCV6_144008_PI430048170	0.00142702	0.143229	KRT4
LNCV6_132225_PI430048170	2.13e-07	0.143494	MFAP2
LNCV6_134239_PI430048170	0.105231	0.143498	ASB5
LNCV6_142382_PI430048170	1.97e-08	0.144124	HOTS
LNCV6_145307_PI430048170	9.64e-06	0.144332	ADRA2C
LNCV6_132447_PI430048170	0.0892283	0.14463	NLRP7
LNCV6_145517_PI430048170	5.63e-05	0.145217	ATP6V1B1
LNCV6_127103_PI430048170	1.82e-11	0.145306	FKBP10
LNCV6_83825_PI430048170	1.16e-11	0.145364	TNFRSF12A
LNCV6_140973_PI430048170	0.00428116	0.146137	ABCA12
LNCV6_127777_PI430048170	3.97e-05	0.147007	HES2
LNCV6_130823_PI430048170	4.48e-06	0.147092	PDGFRL
LNCV6_144517_PI430048170	0.00747382	0.14717	PGAP3
LNCV6_136022_PI430048170	0.0928187	0.147328	NGB
LNCV6_130937_PI430048170	0.00834091	0.148233	CRLF1
LNCV6_136061_PI430048170	0.275572	0.14837	VTN
LNCV6_129687_PI430048170	0.000145042	0.1484	KLK10
LNCV6_140464_PI430048170	1.56e-06	0.148827	EGR4
LNCV6_136497_PI430048170	0.697454	0.149469	XAGE5
LNCV6_131950_PI430048170	3.34e-05	0.149524	MYADML2
LNCV6_136816_PI430048170	0.00024166	0.150695	NEB
LNCV6_82254_PI430048170	0.0205263	0.151143	CSAG3
LNCV6_135248_PI430048170	0.000114848	0.151151	AKR1C4
LNCV6_135512_PI430048170	0.00386899	0.151176	DCX
LNCV6_142598_PI430048170	6.79e-10	0.151306	DNMT3B
LNCV6_137797_PI430048170	1.18e-09	0.15135	NID2
LNCV6_132378_PI430048170	0.00068485	0.151823	HOXB8
LNCV6_132195_PI430048170	1.07e-10	0.152728	LIF
LNCV6_143583_PI430048170	0.021239	0.152748	OGDHL
LNCV6_143340_PI430048170	4.29e-06	0.153206	SHC4
LNCV6_65687_PI430048170	6.68e-10	0.15324	PKDCC
LNCV6_141568_PI430048170	0.000915992	0.154168	DLX6
LNCV6_130527_PI430048170	0.000760485	0.154618	MMP10
LNCV6_110681_PI430048170	7.75e-05	0.154702	GRB14
LNCV6_134458_PI430048170	3.84e-09	0.154809	TMEM158
LNCV6_133530_PI430048170	2.01e-08	0.154857	KCND2
LNCV6_133132_PI430048170	2.59e-08	0.154949	STC2
LNCV6_104292_PI430048170	6.51e-09	0.155093	CEACAM4
LNCV6_128345_PI430048170	0.116051	0.155914	RTP3
LNCV6_145253_PI430048170	1.15e-07	0.156321	INHBB
LNCV6_140236_PI430048170	0.000733376	0.156369	CORIN
LNCV6_131667_PI430048170	0.361658	0.156645	DACT2
LNCV6_142040_PI430048170	0.000153957	0.156856	HAS1
LNCV6_145123_PI430048170	0.000260869	0.157599	MMP1
LNCV6_136796_PI430048170	3.74e-06	0.157603	ANOS1
LNCV6_135789_PI430048170	0.11595	0.157607	LAMA1
LNCV6_144347_PI430048170	3.44e-07	0.157842	RAET1G
LNCV6_135813_PI430048170	0.00172331	0.15822	IRG1
LNCV6_143122_PI430048170	0.013579	0.158339	PAEP
LNCV6_142751_PI430048170	2.84e-07	0.158403	FAM19A5
LNCV6_142894_PI430048170	2.51e-06	0.15958	EPHB1
LNCV6_132346_PI430048170	1.56e-10	0.159865	HOXB6
LNCV6_127578_PI430048170	1.04e-05	0.161115	MYBPH
LNCV6_140472_PI430048170	0.000598576	0.161759	C3orf67
LNCV6_73980_PI430048170	4.65e-08	0.162182	MFI2
LNCV6_127413_PI430048170	4.2e-05	0.163326	ASPN
LNCV6_136767_PI430048170	0.000381779	0.163908	PITX2
LNCV6_139825_PI430048170	8.01e-06	0.16403	HEYL
LNCV6_142500_PI430048170	1.92e-07	0.1648	PAX9
LNCV6_133248_PI430048170	0.00222627	0.164818	ITGBL1
LNCV6_137576_PI430048170	0.704315	0.164916	NPPB
LNCV6_129155_PI430048170	1.12e-11	0.164945	GABRD
LNCV6_141888_PI430048170	7.73e-05	0.165224	SBSN
LNCV6_139924_PI430048170	0.00284935	0.165614	ZNF556
LNCV6_71441_PI430048170	0.0510226	0.165895	PHACTR3
LNCV6_127989_PI430048170	2.11e-09	0.166344	PLAU
LNCV6_131584_PI430048170	1.11e-08	0.166844	LY6E
LNCV6_126727_PI430048170	8.76e-06	0.166896	KREMEN2
LNCV6_127284_PI430048170	0.215373	0.166974	DPPA3
LNCV6_127131_PI430048170	0.00580957	0.167118	ERBB2
LNCV6_138570_PI430048170	0.000134126	0.167724	COX6B2
LNCV6_126946_PI430048170	3.08e-06	0.167937	EPHX3
LNCV6_143307_PI430048170	0.0180271	0.167979	MKRN3
LNCV6_127816_PI430048170	1.3e-08	0.16845	KCNQ3
LNCV6_131816_PI430048170	0.0110498	0.169251	C19orf81
LNCV6_138527_PI430048170	0.0546533	0.169334	ANGPTL7
LNCV6_131520_PI430048170	5.54e-06	0.169589	CHST13
LNCV6_134383_PI430048170	1.97e-08	0.170547	DNAH2
LNCV6_136214_PI430048170	8.55e-06	0.170928	AQP9
LNCV6_117273_PI430048170	1.46e-08	0.170972	PMEPA1
LNCV6_141446_PI430048170	3.33e-05	0.171029	IGFBP1
LNCV6_65038_PI430048170	5.74e-09	0.17129	RCN3
LNCV6_144738_PI430048170	0.00396516	0.17136	RSPO4
LNCV6_137544_PI430048170	0.071827	0.171646	IL1B
LNCV6_54797_PI430048170	0.000122091	0.171752	S100A8
LNCV6_136492_PI430048170	3.62e-05	0.172223	SP6
LNCV6_145709_PI430048170	3.19e-05	0.173172	ECEL1
LNCV6_128699_PI430048170	2.39e-10	0.173319	VWA1
LNCV6_130790_PI430048170	0.170689	0.174107	APOH
LNCV6_137722_PI430048170	1.07e-09	0.174989	CDH3
LNCV6_55967_PI430048170	0.138987	0.176416	ITIH2
LNCV6_134063_PI430048170	2.89e-07	0.176614	NEU4
LNCV6_121991_PI430048170	1.28e-06	0.17684	COL6A3
LNCV6_136946_PI430048170	0.617275	0.177207	SLC25A31
LNCV6_145222_PI430048170	0.34293	0.177405	PDZRN4
LNCV6_139531_PI430048170	1.03e-05	0.179205	FBXO32
LNCV6_127821_PI430048170	1.8e-05	0.179945	ZNF365
LNCV6_127268_PI430048170	0.00159694	0.180266	DDIT4L
LNCV6_143504_PI430048170	1.11e-10	0.181063	HOXB5
LNCV6_138913_PI430048170	0.00479914	0.181066	C1orf110
LNCV6_129427_PI430048170	0.158481	0.181528	LMO1
LNCV6_134037_PI430048170	0.363217	0.182217	NEUROD2
LNCV6_129417_PI430048170	9.44e-06	0.18267	CSTL1
LNCV6_129231_PI430048170	4.53e-05	0.183044	B4GALNT4
LNCV6_142895_PI430048170	3.35e-09	0.18313	EPHB2
LNCV6_143551_PI430048170	0.00567317	0.183343	CLEC2L
LNCV6_127561_PI430048170	0.00893823	0.183595	LIPC
LNCV6_120855_PI430048170	5.9e-07	0.183658	COL1A1
LNCV6_142937_PI430048170	1.04e-07	0.18399	NNMT
LNCV6_97152_PI430048170	3.94e-05	0.184677	NMU
LNCV6_102651_PI430048170	3.14e-07	0.186564	WNT5A
LNCV6_141921_PI430048170	0.165914	0.186623	RALYL
LNCV6_139687_PI430048170	0.0508527	0.187099	SPRR2A
LNCV6_134217_PI430048170	5.35e-05	0.187233	TLX1
LNCV6_131934_PI430048170	1.53e-08	0.187465	JPH1
LNCV6_128982_PI430048170	0.295468	0.18812	NAA11
LNCV6_144099_PI430048170	7.47e-07	0.188376	COL3A1
LNCV6_129957_PI430048170	8.41e-10	0.188417	TIMP1
LNCV6_128518_PI430048170	0.00045914	0.188748	RHCG
LNCV6_140891_PI430048170	0.000161498	0.189748	GFPT2
LNCV6_139392_PI430048170	8e-08	0.189988	CRABP2
LNCV6_143943_PI430048170	0.0154706	0.190241	ABCC11
LNCV6_144611_PI430048170	0.0198114	0.19033	TUBB2B
LNCV6_144905_PI430048170	0.000737423	0.190427	IDO1
LNCV6_129198_PI430048170	0.00155919	0.190895	MEOX2
LNCV6_130482_PI430048170	1.28e-07	0.191145	CHST6
LNCV6_130635_PI430048170	0.507593	0.191546	SPACA7
LNCV6_128393_PI430048170	0.00113697	0.191548	KRT36
LNCV6_144933_PI430048170	1.18e-12	0.192204	COL4A1
LNCV6_139265_PI430048170	7.69e-09	0.192474	FAM26E
LNCV6_138286_PI430048170	0.0115915	0.192701	PCDHB6
LNCV6_137451_PI430048170	0.000429085	0.192849	APOBEC3A
LNCV6_128599_PI430048170	2.63e-07	0.194007	SUCNR1
LNCV6_128235_PI430048170	1.27e-08	0.19401	SEMA6B
LNCV6_138119_PI430048170	2.53e-10	0.194356	SERPINH1
LNCV6_98753_PI430048170	0.0549429	0.194543	ART3
LNCV6_137125_PI430048170	4.5e-08	0.194976	MSX2
LNCV6_138806_PI430048170	0.000262853	0.195989	DMRTA2
LNCV6_142732_PI430048170	6.44e-07	0.196308	ADAMTS4
LNCV6_120720_PI430048170	1.23e-05	0.196422	CCL3
LNCV6_135351_PI430048170	0.129767	0.19678	PASD1
LNCV6_130588_PI430048170	0.845106	0.197576	ELAVL3
LNCV6_143596_PI430048170	1.33e-08	0.198277	GPR176
LNCV6_145727_PI430048170	0.00542582	0.198416	SPINK4
LNCV6_131818_PI430048170	1.32e-07	0.199742	CPXM1
LNCV6_134423_PI430048170	0.0576632	0.199755	KRTAP13-2
LNCV6_137404_PI430048170	0.0261178	0.200935	CT47A11
LNCV6_135802_PI430048170	0.0242059	0.201149	MIEN1
LNCV6_137490_PI430048170	8.46e-07	0.202096	OLR1
LNCV6_137071_PI430048170	0.00625027	0.202296	STK31
LNCV6_116005_PI430048170	0.00182323	0.202424	NOS2
LNCV6_127378_PI430048170	2.09e-09	0.202706	ILDR1
LNCV6_137056_PI430048170	0.286768	0.202903	NKX2-5
LNCV6_92589_PI430048170	0.0118933	0.203285	TMEM45A
LNCV6_140649_PI430048170	0.026432	0.203569	VSTM2B
LNCV6_138713_PI430048170	0.117353	0.203777	TCHHL1
LNCV6_143662_PI430048170	0.00146383	0.204357	DNAJC12
LNCV6_136896_PI430048170	4.2e-05	0.204553	CXCL10
LNCV6_140827_PI430048170	0.287528	0.204768	NKX3-2
LNCV6_136810_PI430048170	1.1e-08	0.205699	TBX15
LNCV6_136730_PI430048170	0.000520325	0.205757	FCAR
LNCV6_134159_PI430048170	3.17e-06	0.205858	PRR19
LNCV6_144131_PI430048170	1.52e-07	0.205923	PADI2
LNCV6_143574_PI430048170	0.00209291	0.206437	IGFL1
LNCV6_133240_PI430048170	0.00542275	0.20755	DAPL1
LNCV6_129951_PI430048170	0.00225433	0.208035	SLN
LNCV6_133974_PI430048170	3.19e-06	0.208739	ANTXR1
LNCV6_133396_PI430048170	4.74e-06	0.208794	MGAM2
LNCV6_145337_PI430048170	0.000170682	0.209216	MATN3
LNCV6_126930_PI430048170	0.762836	0.210167	LGALS12
LNCV6_144125_PI430048170	0.259593	0.210442	HP
LNCV6_144243_PI430048170	4.74e-08	0.210958	FSCN1
LNCV6_142490_PI430048170	0.000774904	0.211075	NKD2
LNCV6_74969_PI430048170	0.00531036	0.211521	TDO2
LNCV6_136503_PI430048170	0.378049	0.211594	XAGE3
LNCV6_133216_PI430048170	0.215341	0.211737	ACTL8
LNCV6_141187_PI430048170	2.77e-05	0.212296	CCL3L1
LNCV6_145634_PI430048170	0.00832152	0.212318	TNFRSF6B
LNCV6_128320_PI430048170	0.00070121	0.212398	PDE3A
LNCV6_67926_PI430048170	5.35e-12	0.21262	HOXB7
LNCV6_67818_PI430048170	0.0128686	0.212797	SFTA2
LNCV6_142179_PI430048170	0.0386849	0.21284	MEGF10
LNCV6_118484_PI430048170	3.5e-08	0.213101	FAM72C
LNCV6_143908_PI430048170	1.79e-09	0.213322	GPRIN1
LNCV6_139980_PI430048170	7.49e-05	0.214114	SLC2A3
LNCV6_138643_PI430048170	0.1458	0.214158	SPRR2D
LNCV6_130594_PI430048170	0.272612	0.214191	PAGE4
LNCV6_142296_PI430048170	4.14e-08	0.214253	RNASE2
LNCV6_141494_PI430048170	0.000512859	0.214459	AHNAK2
LNCV6_135331_PI430048170	0.844476	0.21447	TDRD1
LNCV6_140435_PI430048170	0.00304828	0.214653	COL9A3
LNCV6_141352_PI430048170	0.044426	0.214942	NTS
LNCV6_142964_PI430048170	2.52e-09	0.215163	RASGEF1A
LNCV6_137047_PI430048170	0.00489792	0.215182	ARID3A
LNCV6_130421_PI430048170	1.33e-06	0.215249	FGF18
LNCV6_141322_PI430048170	0.00633717	0.215532	BEAN1
LNCV6_107273_PI430048170	8.07e-05	0.216557	FAM183A
LNCV6_132902_PI430048170	1.03e-06	0.216654	F12
LNCV6_144617_PI430048170	1.3e-09	0.216892	ADAMTS14
LNCV6_130259_PI430048170	0.0368368	0.217231	NMUR2
LNCV6_141348_PI430048170	7.4e-05	0.217257	CAP2
LNCV6_145467_PI430048170	0.00909692	0.217354	ADGRF2
LNCV6_136712_PI430048170	2.5e-06	0.217554	TNNC2
LNCV6_113360_PI430048170	0.00161312	0.217759	MAGEA1
LNCV6_128511_PI430048170	1.43e-08	0.218186	LZTS1
LNCV6_141393_PI430048170	0.00178843	0.218283	CT55
LNCV6_132347_PI430048170	0.000149664	0.21869	GPR87
LNCV6_130825_PI430048170	6.25e-08	0.218701	PDGFRB
LNCV6_134855_PI430048170	0.121918	0.21878	C12orf56
LNCV6_142970_PI430048170	0.000544278	0.218814	SYNDIG1
LNCV6_137484_PI430048170	0.00116007	0.219335	ACTBL2
LNCV6_127454_PI430048170	0.000343323	0.219413	CXCL9
LNCV6_127557_PI430048170	3.09e-08	0.219632	LIPG
LNCV6_145267_PI430048170	0.0701444	0.220029	PRDM13
LNCV6_136729_PI430048170	0.107281	0.220078	CSN1S1
LNCV6_127336_PI430048170	0.000155628	0.2201	ARSI
LNCV6_135520_PI430048170	9.09e-08	0.220345	TMSB15A
LNCV6_140884_PI430048170	0.00385758	0.220517	NWD2
LNCV6_58312_PI430048170	0.00027313	0.22068	TRIM29
LNCV6_134465_PI430048170	4.99e-06	0.220728	HOXC9
LNCV6_141440_PI430048170	9.44e-12	0.22144	EPPK1
LNCV6_134638_PI430048170	0.00813989	0.221451	FMO1
LNCV6_140358_PI430048170	0.00858096	0.221633	MGP
LNCV6_65647_PI430048170	1.54e-07	0.221852	QPCT
LNCV6_128678_PI430048170	2.65e-12	0.221988	ARHGAP39
LNCV6_130942_PI430048170	3.03e-09	0.222227	FCGR2C
LNCV6_141951_PI430048170	0.237956	0.223015	AHSG
LNCV6_137608_PI430048170	3.01e-06	0.224148	CILP2
LNCV6_136264_PI430048170	2.38e-09	0.224209	-
LNCV6_137310_PI430048170	0.0677558	0.224502	BPIFB4
LNCV6_132404_PI430048170	2.1e-06	0.224631	CDX1
LNCV6_132080_PI430048170	0.0940388	0.224666	VCY1B
LNCV6_140589_PI430048170	9.78e-07	0.225065	SHOX2
LNCV6_144661_PI430048170	1.11e-05	0.225593	CDX2
LNCV6_129360_PI430048170	3.16e-11	0.22608	TTYH3
LNCV6_135032_PI430048170	0.00220147	0.226339	SLC44A5
LNCV6_129684_PI430048170	0.00482873	0.226459	KLK15
LNCV6_137328_PI430048170	4.41e-10	0.226674	LRFN4
LNCV6_144718_PI430048170	6.77e-07	0.226807	C5AR1
LNCV6_131828_PI430048170	0.000444283	0.226857	DYNC1I1
LNCV6_143546_PI430048170	0.0711136	0.227706	CARTPT
LNCV6_127071_PI430048170	1.05e-07	0.227788	KIF14
LNCV6_132359_PI430048170	0.000349658	0.228055	CREG2
LNCV6_129820_PI430048170	0.178763	0.229001	LRRC15
LNCV6_136815_PI430048170	1.01e-07	0.229176	TMEM52B
LNCV6_130773_PI430048170	0.140358	0.229181	DHRS2
LNCV6_140502_PI430048170	5.9e-07	0.229363	GJB3
LNCV6_130293_PI430048170	0.00154204	0.229915	BAAT
LNCV6_62929_PI430048170	6.08e-06	0.229988	TOP2A
LNCV6_130646_PI430048170	0.000123058	0.230154	ISLR
LNCV6_136158_PI430048170	2.31e-12	0.230284	SNAI1
LNCV6_126899_PI430048170	0.00109977	0.230439	NFE2
LNCV6_130124_PI430048170	0.0020511	0.230975	NKAIN2
LNCV6_133923_PI430048170	0.000654411	0.232616	MUC2
LNCV6_131266_PI430048170	1.29e-07	0.233242	LILRA6
LNCV6_144335_PI430048170	8.34e-08	0.233505	GEM
LNCV6_135870_PI430048170	0.00440917	0.233775	SCEL
LNCV6_129814_PI430048170	0.0933938	0.234484	NANOS2
LNCV6_143346_PI430048170	0.00555938	0.235078	GAPDHS
LNCV6_136964_PI430048170	1.82e-09	0.235267	FAM83D
LNCV6_128517_PI430048170	0.00365672	0.235627	TBX5
LNCV6_128877_PI430048170	1.26e-09	0.236055	IER5L
LNCV6_145694_PI430048170	5.47e-07	0.236248	GPRC5A
LNCV6_134376_PI430048170	0.336785	0.236288	HAND2
LNCV6_137405_PI430048170	0.00586497	0.236738	DPYSL4
LNCV6_144731_PI430048170	2.3e-06	0.237019	WDR72
LNCV6_135071_PI430048170	0.00542568	0.237385	GREM1
LNCV6_132136_PI430048170	5.36e-07	0.237643	UBE2C
LNCV6_133422_PI430048170	0.438924	0.237931	OR2T27
LNCV6_137049_PI430048170	1.68e-05	0.238521	HSD11B1
LNCV6_140399_PI430048170	0.00222889	0.238651	FAM155A
LNCV6_145206_PI430048170	8.9e-07	0.238722	CCL2
LNCV6_130121_PI430048170	8.28e-06	0.23884	F2RL2
LNCV6_144319_PI430048170	0.00440503	0.239161	SSX1
LNCV6_132589_PI430048170	9.74e-05	0.239548	LAIR2
LNCV6_76017_PI430048170	3.71e-09	0.239626	TGFBI
LNCV6_92819_PI430048170	2.87e-07	0.239998	SCHIP1
LNCV6_131998_PI430048170	7.32e-07	0.240084	CDA
LNCV6_145569_PI430048170	7.99e-06	0.240481	BPI
LNCV6_131778_PI430048170	0.0403506	0.240637	KCNG1
LNCV6_141857_PI430048170	0.00112454	0.241397	PI3
LNCV6_130934_PI430048170	8.38e-08	0.241474	LUM
LNCV6_137113_PI430048170	3.02e-12	0.241563	ADAMTS9
LNCV6_130310_PI430048170	1.95e-06	0.241642	IL20RB
LNCV6_139046_PI430048170	0.00214334	0.242016	DKK1
LNCV6_138657_PI430048170	3.31e-07	0.242403	OLFML2B
LNCV6_129025_PI430048170	0.00154079	0.242611	GAS1
LNCV6_104053_PI430048170	4.76e-07	0.243162	SERPINB5
LNCV6_106664_PI430048170	0.0079415	0.243564	RUNX2
LNCV6_145524_PI430048170	8.73e-05	0.243705	ATP10B
LNCV6_131807_PI430048170	0.000993688	0.243844	TG
LNCV6_129518_PI430048170	0.91989	0.244066	SLC35D3
LNCV6_137804_PI430048170	0.0115848	0.24439	CALB2
LNCV6_129500_PI430048170	4.06e-07	0.244503	CD248
LNCV6_141931_PI430048170	1.89e-06	0.244593	COL5A3
LNCV6_145574_PI430048170	0.0364384	0.244898	SERPINA3
LNCV6_127136_PI430048170	0.0101922	0.245068	ALX1
LNCV6_141010_PI430048170	0.00981676	0.245195	LGALS7
LNCV6_130441_PI430048170	2.49e-07	0.246364	OSMR
LNCV6_120047_PI430048170	1.01e-07	0.246451	COL4A2
LNCV6_134140_PI430048170	8.35e-07	0.24653	WDR66
LNCV6_127889_PI430048170	4.14e-07	0.247074	LILRA5
LNCV6_46890_PI430048170	1.17e-07	0.247217	CHST1
LNCV6_143806_PI430048170	0.313203	0.247443	ROS1
LNCV6_126098_PI430048170	0.816748	0.24751	SERPINA7
LNCV6_138584_PI430048170	1.08e-05	0.247525	SLCO1A2
LNCV6_127411_PI430048170	0.00380223	0.247963	BEST3
LNCV6_142661_PI430048170	2.53e-06	0.24842	ANXA13
LNCV6_127464_PI430048170	0.00298649	0.248657	HSPB3
LNCV6_144627_PI430048170	0.000425924	0.248659	LGI2
LNCV6_138500_PI430048170	1.47e-06	0.248989	HTRA3
LNCV6_133358_PI430048170	2.43e-07	0.249129	S100A2
LNCV6_134298_PI430048170	0.00127561	0.249359	BCAN
LNCV6_117474_PI430048170	0.581533	0.249464	BEX1
LNCV6_137622_PI430048170	2.51e-08	0.249801	CHN1
LNCV6_78832_PI430048170	1.94e-09	0.249907	PON2
LNCV6_145649_PI430048170	6.28e-05	0.250009	HOXD3
LNCV6_138526_PI430048170	0.00199415	0.250614	ANGPTL4
LNCV6_135027_PI430048170	1.12e-05	0.250742	RFC3
LNCV6_133108_PI430048170	1.03e-05	0.250767	TFF3
LNCV6_145428_PI430048170	1.73e-05	0.251372	ASGR1
LNCV6_144567_PI430048170	9.55e-07	0.251457	CENPW
LNCV6_136457_PI430048170	0.00665586	0.25181	S100A12
LNCV6_131817_PI430048170	0.00147588	0.252243	CPXM2
LNCV6_139040_PI430048170	0.000213645	0.252485	CXCL1
LNCV6_133471_PI430048170	0.00172569	0.252966	NTSR1
LNCV6_135340_PI430048170	1.46e-07	0.252971	VCAN
LNCV6_144873_PI430048170	0.000361036	0.253126	DPYSL3
LNCV6_142714_PI430048170	1.37e-06	0.254084	GPNMB
LNCV6_140420_PI430048170	1.39e-05	0.254126	ISG15
LNCV6_128500_PI430048170	0.0382168	0.254405	POP4
LNCV6_111484_PI430048170	0.502096	0.254732	C5orf58
LNCV6_137089_PI430048170	0.776818	0.254855	REG3G
LNCV6_93197_PI430048170	1.17e-05	0.255353	NAB2
LNCV6_141380_PI430048170	3.47e-05	0.25568	ONECUT2
LNCV6_145489_PI430048170	0.045794	0.255715	THSD7B
LNCV6_135925_PI430048170	8.02e-05	0.255911	BIRC7
LNCV6_143263_PI430048170	2.17e-09	0.255941	CHSY3
LNCV6_126812_PI430048170	0.00240614	0.256014	LUZP2
LNCV6_144536_PI430048170	0.00053001	0.257078	CCL18
LNCV6_134896_PI430048170	8.52e-05	0.257169	SERPINF2
LNCV6_129543_PI430048170	0.299851	0.257368	CILP
LNCV6_145660_PI430048170	0.0104886	0.257412	GAL
LNCV6_145203_PI430048170	0.0296672	0.257531	PCSK9
LNCV6_141929_PI430048170	3.96e-06	0.257575	COL5A1
LNCV6_142368_PI430048170	0.0161298	0.257609	GRPR
LNCV6_133317_PI430048170	0.00186928	0.25772	KCNF1
LNCV6_71309_PI430048170	3.65e-08	0.257746	SULF2
LNCV6_144530_PI430048170	1.45e-05	0.25777	BCL2A1
LNCV6_139497_PI430048170	3.88e-07	0.257919	CDH17
LNCV6_138953_PI430048170	0.206684	0.258227	CT47B1
LNCV6_131365_PI430048170	1.84e-06	0.258381	LRRC32
LNCV6_142120_PI430048170	0.205928	0.258454	TCP10
LNCV6_140654_PI430048170	0.214869	0.259145	HPR
LNCV6_142269_PI430048170	0.000130893	0.259229	STAC
LNCV6_135234_PI430048170	5.18e-08	0.259655	NCF2
LNCV6_144194_PI430048170	1.14e-05	0.259844	FANCB
LNCV6_135154_PI430048170	0.153633	0.259912	VTCN1
LNCV6_128244_PI430048170	9.66e-05	0.259974	RAB3B
LNCV6_127476_PI430048170	6.17e-09	0.260361	SNX10
LNCV6_128199_PI430048170	9.5e-08	0.260612	RAB31
LNCV6_128248_PI430048170	1.57e-07	0.260837	FAM72A
LNCV6_127511_PI430048170	0.0929213	0.26085	COL22A1
LNCV6_140322_PI430048170	0.00021816	0.26103	LAMP5
LNCV6_133642_PI430048170	0.0315938	0.261537	TMEM130
LNCV6_141354_PI430048170	1.12e-08	0.261697	PTGES3L
LNCV6_131292_PI430048170	5.42e-07	0.262511	LPPR4
LNCV6_50120_PI430048170	1.54e-07	0.262614	FCGR1A
LNCV6_141624_PI430048170	1.45e-11	0.262699	RNF24
LNCV6_132720_PI430048170	0.000111219	0.263321	IQCD
LNCV6_130349_PI430048170	9.96e-06	0.263342	AGT
LNCV6_139654_PI430048170	0.000411834	0.263385	PHYHIP
LNCV6_132365_PI430048170	1.73e-08	0.264705	HOXB3
LNCV6_139959_PI430048170	2.77e-07	0.264806	FCGR3B
LNCV6_131515_PI430048170	7.87e-07	0.266009	CTSK
LNCV6_120732_PI430048170	0.0396725	0.26608	STARD3
LNCV6_140131_PI430048170	0.0149126	0.266657	EPHA3
LNCV6_140034_PI430048170	0.038148	0.266778	NAV3
LNCV6_137416_PI430048170	2.39e-11	0.266964	MEST
LNCV6_132612_PI430048170	0.00120068	0.266983	SERPINA10
LNCV6_142628_PI430048170	1.64e-05	0.267142	APOC1
LNCV6_143890_PI430048170	5.94e-05	0.267366	NOXO1
LNCV6_80959_PI430048170	8.64e-09	0.268239	CTSL
LNCV6_128456_PI430048170	0.171047	0.268305	ALB
LNCV6_139188_PI430048170	3.79e-07	0.268633	ASS1
LNCV6_127560_PI430048170	0.000202515	0.268973	C19orf45
LNCV6_134594_PI430048170	1.94e-06	0.268999	IL17B
LNCV6_133579_PI430048170	2.57e-09	0.269509	PCDHB14
LNCV6_130446_PI430048170	7.76e-08	0.26953	LRP8
LNCV6_140815_PI430048170	0.00268916	0.269803	KRTAP5-5
LNCV6_144691_PI430048170	4.57e-10	0.27021	PRR7
LNCV6_132771_PI430048170	5.65e-06	0.270731	IGFL2
LNCV6_145297_PI430048170	0.000561783	0.270923	HIST1H2BG
LNCV6_141009_PI430048170	4.94e-08	0.271504	GPX8
LNCV6_133867_PI430048170	0.590482	0.27162	NOTUM
LNCV6_127098_PI430048170	7.1e-09	0.271662	CELSR3
LNCV6_141068_PI430048170	0.000188027	0.271794	GDF5
LNCV6_96869_PI430048170	3.74e-07	0.272111	GGH
LNCV6_129674_PI430048170	9.36e-07	0.272315	TPX2
LNCV6_111845_PI430048170	5.74e-05	0.272421	PCOLCE
LNCV6_134709_PI430048170	0.478389	0.272886	MORN5
LNCV6_142015_PI430048170	0.0764037	0.272912	FLNC
LNCV6_143562_PI430048170	6.88e-05	0.27298	JUP
LNCV6_133291_PI430048170	0.00604497	0.273071	SAA2
LNCV6_133915_PI430048170	0.669165	0.273251	OVCH2
LNCV6_141199_PI430048170	8.99e-09	0.273441	MMP14
LNCV6_131711_PI430048170	4.21e-06	0.273521	BICC1
LNCV6_142392_PI430048170	0.00178103	0.27361	GCM1
LNCV6_134703_PI430048170	0.0671396	0.274071	MORN3
LNCV6_63092_PI430048170	0.0112163	0.274793	MAPT
LNCV6_108475_PI430048170	0.00102987	0.274921	C3
LNCV6_57089_PI430048170	0.274465	0.275465	INS-IGF2
LNCV6_137424_PI430048170	0.000612447	0.275922	SLC17A4
LNCV6_53552_PI430048170	8.12e-11	0.275945	CAMK2N1
LNCV6_137764_PI430048170	1.28e-05	0.276259	NUP62CL
LNCV6_137939_PI430048170	8.04e-10	0.276373	RCOR2
LNCV6_138719_PI430048170	0.0783321	0.276484	SMOC1
LNCV6_135451_PI430048170	3.38e-05	0.276502	IFI6
LNCV6_144010_PI430048170	0.0790194	0.276532	KRT9
LNCV6_130215_PI430048170	1.56e-07	0.276583	C2
LNCV6_128467_PI430048170	0.0509162	0.276625	CXCL5
LNCV6_145426_PI430048170	0.0043597	0.276934	ASGR2
LNCV6_126738_PI430048170	0.0309546	0.27753	CCDC80
LNCV6_138205_PI430048170	0.0127118	0.277592	PCDH8
LNCV6_126869_PI430048170	2.48e-08	0.277599	ANGPT2
LNCV6_140096_PI430048170	0.372182	0.278334	OLIG3
LNCV6_103503_PI430048170	0.000491376	0.278677	TNNT2
LNCV6_104069_PI430048170	3.35e-07	0.278947	BST2
LNCV6_2380_PI430048170	0.0633568	0.27989	OBP2B
LNCV6_128745_PI430048170	6.73e-05	0.280421	PANX2
LNCV6_139896_PI430048170	1.49e-10	0.280468	FAM188B
LNCV6_141700_PI430048170	1.6e-05	0.280695	FOXJ1
LNCV6_141497_PI430048170	0.00747459	0.280801	GPR88
LNCV6_134514_PI430048170	0.000939776	0.280943	UNC13A
LNCV6_122952_PI430048170	0.0576946	0.281433	FGFR3
LNCV6_100806_PI430048170	0.91036	0.281777	PTPRH
LNCV6_141019_PI430048170	1.96e-06	0.281854	LILRB3
LNCV6_112277_PI430048170	0.00472507	0.281986	SLC6A14
LNCV6_138582_PI430048170	0.000150038	0.282635	C1GALT1C1L
LNCV6_136017_PI430048170	6.48e-07	0.282716	KIF23
LNCV6_131399_PI430048170	0.000259058	0.282858	LYPD3
LNCV6_134332_PI430048170	0.186907	0.283303	GNG4
LNCV6_140503_PI430048170	3.92e-06	0.283388	GJB2
LNCV6_132161_PI430048170	0.202875	0.283416	NHLH2
LNCV6_94697_PI430048170	1.03e-05	0.283447	PDLIM7
LNCV6_136968_PI430048170	0.024091	0.28345	FAM83C
LNCV6_144206_PI430048170	8.83e-06	0.283508	TP63
LNCV6_33426_PI430048170	1.07e-05	0.283962	LINC01272
LNCV6_132199_PI430048170	1.16e-06	0.284528	PTPRU
LNCV6_136641_PI430048170	3.3e-07	0.284866	CDCA7
LNCV6_143292_PI430048170	0.000396441	0.284914	DCSTAMP
LNCV6_131380_PI430048170	8.66e-07	0.284957	FADS1
LNCV6_129085_PI430048170	7.36e-08	0.285007	FGF1
LNCV6_127188_PI430048170	1.68e-06	0.285067	PLA2G7
LNCV6_145653_PI430048170	6.4e-05	0.285086	HOXD4
LNCV6_126924_PI430048170	6.28e-05	0.285243	TIMP2
LNCV6_128776_PI430048170	2.49e-07	0.285491	ECT2
LNCV6_127081_PI430048170	0.548085	0.285729	HOXD13
LNCV6_137191_PI430048170	2.02e-07	0.285794	GNE
LNCV6_128505_PI430048170	0.00408097	0.286036	NRXN2
LNCV6_144163_PI430048170	0.0607885	0.286282	KLK3
LNCV6_128540_PI430048170	0.000515521	0.286282	LOXL1
LNCV6_144934_PI430048170	0.0604882	0.286304	POPDC2
LNCV6_127160_PI430048170	0.0142187	0.286705	FFAR2
LNCV6_90041_PI430048170	8.25e-07	0.287965	SOD2
LNCV6_135920_PI430048170	7.39e-05	0.287985	CALD1
LNCV6_131637_PI430048170	0.000712199	0.288007	RMI2
LNCV6_141614_PI430048170	8.58e-07	0.28804	NEK2
LNCV6_134362_PI430048170	4.21e-07	0.28804	CABYR
LNCV6_132676_PI430048170	2.66e-07	0.288309	RPL39L
LNCV6_139351_PI430048170	0.00329058	0.288332	REG4
LNCV6_144922_PI430048170	1.52e-10	0.288765	KLHL23
LNCV6_140664_PI430048170	0.000173812	0.288907	C10orf55
LNCV6_141389_PI430048170	0.383365	0.289509	OGN
LNCV6_131843_PI430048170	0.656066	0.289515	GTSF1
LNCV6_141577_PI430048170	0.0181767	0.289904	PLXNA4
LNCV6_128488_PI430048170	0.108364	0.290139	SUSD5
LNCV6_140629_PI430048170	0.00191074	0.290278	HS3ST3A1
LNCV6_138471_PI430048170	0.000537175	0.290516	SLC6A7
LNCV6_95931_PI430048170	0.00013247	0.290535	MAPK15
LNCV6_130616_PI430048170	0.000542802	0.290553	NEFH
LNCV6_128207_PI430048170	0.0114363	0.290605	TAF7L
LNCV6_128412_PI430048170	0.000113381	0.290636	ZAK
LNCV6_78658_PI430048170	1.66e-05	0.290775	MLXIPL
LNCV6_128905_PI430048170	3.58e-05	0.290812	TFAP2A
LNCV6_137135_PI430048170	1.88e-11	0.291026	MSX1
LNCV6_106808_PI430048170	3.18e-11	0.291258	FAM227A
LNCV6_143186_PI430048170	0.0150176	0.291568	UPK3A
LNCV6_141423_PI430048170	0.0016205	0.291622	KLC3
LNCV6_127655_PI430048170	0.574121	0.291805	ATP6V0A4
LNCV6_142449_PI430048170	9.66e-07	0.291872	PLAUR
LNCV6_134441_PI430048170	8.36e-10	0.29191	ABHD11
LNCV6_5528_PI430048170	0.000907865	0.291978	CASP5
LNCV6_145689_PI430048170	0.00246286	0.292035	SLC19A3
LNCV6_55393_PI430048170	0.168669	0.292085	LEMD1
LNCV6_131174_PI430048170	9.36e-08	0.292136	MDK
LNCV6_143961_PI430048170	0.0224634	0.29243	KIAA1644
LNCV6_131340_PI430048170	0.0333077	0.292577	ZNF114
LNCV6_136177_PI430048170	0.013802	0.292653	KLK1
LNCV6_130338_PI430048170	1.33e-06	0.29296	TGM2
LNCV6_136014_PI430048170	0.259156	0.292985	CA1
LNCV6_140687_PI430048170	0.992666	0.293209	CALHM3
LNCV6_121377_PI430048170	6.09e-07	0.293512	FPR1
LNCV6_130097_PI430048170	4.18e-06	0.293571	ADAMTS6
LNCV6_134556_PI430048170	6.05e-08	0.293668	ST3GAL4
LNCV6_127619_PI430048170	1e-10	0.294433	DUSP14
LNCV6_138532_PI430048170	3.18e-06	0.294523	ANGPTL2
LNCV6_131607_PI430048170	0.00681521	0.294979	MYLK
LNCV6_141039_PI430048170	1.01e-05	0.294986	CEP55
LNCV6_136208_PI430048170	0.0001	0.295215	AQP1
LNCV6_145231_PI430048170	0.00350319	0.295234	CMTM2
LNCV6_134679_PI430048170	0.547372	0.295324	SYNM
LNCV6_142527_PI430048170	0.00120231	0.295368	NME1
LNCV6_131323_PI430048170	0.0265717	0.295742	PFN3
LNCV6_136698_PI430048170	0.004139	0.295791	CTSV
LNCV6_127949_PI430048170	5.89e-09	0.295972	MLLT11
LNCV6_132086_PI430048170	1.73e-11	0.296122	HENMT1
LNCV6_133093_PI430048170	0.000218953	0.296343	COL15A1
LNCV6_143969_PI430048170	1.82e-06	0.296375	FAM64A
LNCV6_137788_PI430048170	1.77e-09	0.296411	NR6A1
LNCV6_132451_PI430048170	1.46e-05	0.296908	NLRP3
LNCV6_137495_PI430048170	8.96e-05	0.296933	AUNIP
LNCV6_133500_PI430048170	1.44e-06	0.297089	IRAK2
LNCV6_127466_PI430048170	2.88e-07	0.297297	FOSL1
LNCV6_126941_PI430048170	5.12e-06	0.297494	PDPN
LNCV6_145197_PI430048170	0.00012149	0.297697	HOXD1
LNCV6_132082_PI430048170	0.000286871	0.297787	AEBP1
LNCV6_128407_PI430048170	0.157337	0.297934	NGFR
LNCV6_138714_PI430048170	6.87e-07	0.298414	AIM1L
LNCV6_140959_PI430048170	8.78e-10	0.298996	TEAD4
LNCV6_140044_PI430048170	0.0359119	0.299034	FAM180A
LNCV6_141379_PI430048170	5.37e-05	0.299186	ONECUT3
LNCV6_140303_PI430048170	0.000352384	0.299206	PLEKHS1
LNCV6_127830_PI430048170	1.33e-10	0.299322	IKBIP
LNCV6_136649_PI430048170	1.2e-08	0.299474	PXDN
LNCV6_136671_PI430048170	2.16e-06	0.299489	CLDN14
LNCV6_139677_PI430048170	0.00614115	0.299511	NIPAL4
LNCV6_134581_PI430048170	0.000802116	0.299546	FIBIN
LNCV6_141027_PI430048170	0.000670177	0.299694	CCL26
LNCV6_135915_PI430048170	6.63e-10	0.299888	IFITM2
LNCV6_134954_PI430048170	4e-05	0.299902	C15orf62
LNCV6_141551_PI430048170	0.244911	0.300106	BANF2
LNCV6_128368_PI430048170	1.13e-05	0.300322	OVOL1
LNCV6_140744_PI430048170	9.98e-10	0.300617	ANXA1
LNCV6_133094_PI430048170	0.058508	0.301499	NPY1R
LNCV6_59618_PI430048170	6.08e-07	0.301787	RNFT2
LNCV6_114016_PI430048170	0.925177	0.301913	TAC1
LNCV6_144898_PI430048170	0.00089869	0.302026	CDHR4
LNCV6_136785_PI430048170	1.27e-06	0.302029	HSF2BP
LNCV6_132670_PI430048170	0.000435227	0.302338	SIX3
LNCV6_138892_PI430048170	0.00214645	0.302915	GUCY1A3
LNCV6_140333_PI430048170	0.0015447	0.302931	TCF15
LNCV6_134630_PI430048170	0.0440119	0.303102	ACMSD
LNCV6_135607_PI430048170	2.45e-06	0.303779	FUT6
LNCV6_141472_PI430048170	0.00187539	0.303832	REEP2
LNCV6_145305_PI430048170	0.00796029	0.303858	BNC2
LNCV6_143977_PI430048170	0.148943	0.304134	MS4A12
LNCV6_145361_PI430048170	0.57413	0.304273	OR1L1
LNCV6_132128_PI430048170	1.17e-06	0.304297	UBE2T
LNCV6_143058_PI430048170	0.0472709	0.304446	FOXN4
LNCV6_132649_PI430048170	0.000395468	0.30457	ST6GALNAC5
LNCV6_145138_PI430048170	6.39e-06	0.304732	GSDMC
LNCV6_132613_PI430048170	0.185809	0.304805	SERPINA11
LNCV6_140076_PI430048170	0.80826	0.305114	FAM205A
LNCV6_140139_PI430048170	2.08e-05	0.305851	C1QTNF1
LNCV6_127988_PI430048170	5.39e-05	0.306445	CENPA
LNCV6_139193_PI430048170	2.96e-08	0.306469	FSTL1
LNCV6_55000_PI430048170	2.78e-07	0.306482	FCGR2A
LNCV6_128592_PI430048170	4.23e-06	0.306672	SLC16A3
LNCV6_128249_PI430048170	8.44e-06	0.307835	C8orf31
LNCV6_134786_PI430048170	0.000720308	0.30877	ITGA11
LNCV6_140059_PI430048170	1.03e-05	0.308823	NOTCH3
LNCV6_141452_PI430048170	6.05e-10	0.309517	IGFBP7
LNCV6_127249_PI430048170	0.557498	0.30974	BPIFA2
LNCV6_144495_PI430048170	0.177843	0.309966	CARD17
LNCV6_144832_PI430048170	0.00984585	0.3101	OLFM4
LNCV6_98691_PI430048170	1.69e-11	0.311195	ATP1B3
LNCV6_135106_PI430048170	5.22e-07	0.311206	ACTN1
LNCV6_97952_PI430048170	2.03e-06	0.311354	CENPF
LNCV6_138637_PI430048170	1.13e-06	0.311642	IFIT3
LNCV6_145011_PI430048170	7.37e-07	0.312738	BAG2
LNCV6_132962_PI430048170	4.03e-06	0.312852	MUC13
LNCV6_127169_PI430048170	9.78e-06	0.313175	GLTPD2
LNCV6_140099_PI430048170	4.3e-06	0.313469	DDIAS
LNCV6_126959_PI430048170	3.02e-08	0.31353	DSCC1
LNCV6_119751_PI430048170	1.16e-09	0.313536	FGD6
LNCV6_144673_PI430048170	0.0120269	0.313579	ADAMTS18
LNCV6_130943_PI430048170	0.000503776	0.313641	SPOCD1
LNCV6_135549_PI430048170	0.00846772	0.313753	PRSS35
LNCV6_140704_PI430048170	0.00118796	0.313838	C11orf97
LNCV6_134136_PI430048170	2.99e-07	0.314065	WDR62
LNCV6_131701_PI430048170	2.51e-05	0.314503	CDK1
LNCV6_145320_PI430048170	5.05e-08	0.314517	KIF3C
LNCV6_135976_PI430048170	0.000219733	0.314619	C17orf96
LNCV6_137932_PI430048170	0.000112232	0.314629	HJURP
LNCV6_135913_PI430048170	2.86e-06	0.315269	IFITM1
LNCV6_137928_PI430048170	6.61e-07	0.315282	ARHGAP23
LNCV6_132124_PI430048170	2.23e-09	0.315473	UBE2S
LNCV6_141789_PI430048170	0.000976633	0.315547	PIP
LNCV6_136617_PI430048170	2.84e-06	0.316124	ARL9
LNCV6_143876_PI430048170	3.3e-08	0.316582	PSRC1
LNCV6_140356_PI430048170	8.98e-05	0.316624	SLC6A1
LNCV6_139641_PI430048170	3e-07	0.316648	CSE1L
LNCV6_137547_PI430048170	2.08e-05	0.316812	CCIN
LNCV6_134615_PI430048170	1.09e-05	0.316927	CDCA5
LNCV6_130286_PI430048170	4.47e-06	0.316944	CD55
LNCV6_111623_PI430048170	6.23e-06	0.317324	CD109
LNCV6_128602_PI430048170	0.00385887	0.317602	SLC16A8
LNCV6_132864_PI430048170	0.000303011	0.317655	FAM124A
LNCV6_136771_PI430048170	0.00101756	0.318003	TRPM8
LNCV6_129769_PI430048170	0.00217818	0.31829	CCL8
LNCV6_140564_PI430048170	3.38e-05	0.31836	CBR3
LNCV6_145333_PI430048170	0.383493	0.318569	NXPE1
LNCV6_135392_PI430048170	3.38e-09	0.318687	SLC39A10
LNCV6_130852_PI430048170	0.000415286	0.318953	NETO2
LNCV6_68652_PI430048170	5.36e-06	0.319646	PKMYT1
LNCV6_127258_PI430048170	0.879697	0.32027	ESX1
LNCV6_136048_PI430048170	0.517712	0.320586	AGTR2
LNCV6_132044_PI430048170	5.19e-07	0.320647	PILRA
LNCV6_144039_PI430048170	0.000519908	0.321065	DKK2
LNCV6_139319_PI430048170	0.430849	0.321118	TAS1R2
LNCV6_140098_PI430048170	5.9e-05	0.321394	CLEC11A
LNCV6_139412_PI430048170	0.000803543	0.321766	GLT1D1
LNCV6_141143_PI430048170	0.000630443	0.321933	CPS1
LNCV6_142431_PI430048170	8.02e-05	0.32198	SPC25
LNCV6_138061_PI430048170	3.35e-09	0.32207	TRPV4
LNCV6_126174_PI430048170	0.0386877	0.322164	PNMA5
LNCV6_127341_PI430048170	4.77e-07	0.3223	VIL1
LNCV6_140936_PI430048170	0.00184539	0.322495	HIST1H2AE
LNCV6_141079_PI430048170	1.84e-06	0.322529	PDGFB
LNCV6_98567_PI430048170	0.0354394	0.322795	BMP7
LNCV6_129077_PI430048170	0.171512	0.322835	OTP
LNCV6_138903_PI430048170	0.311038	0.32312	KCNT1
LNCV6_135534_PI430048170	0.000118287	0.323654	AJUBA
LNCV6_129097_PI430048170	3.15e-08	0.324062	CDC25B
LNCV6_135639_PI430048170	0.00034797	0.324125	CCL4L1
LNCV6_129059_PI430048170	7.17e-08	0.324397	GRM2
LNCV6_129343_PI430048170	0.00270405	0.324424	CXCL11
LNCV6_145079_PI430048170	5.39e-06	0.324488	KIF2C
LNCV6_129100_PI430048170	0.000570884	0.324897	PRODH
LNCV6_129902_PI430048170	1.27e-07	0.324988	COL18A1
LNCV6_141960_PI430048170	5.71e-07	0.325475	SH3PXD2B
LNCV6_131057_PI430048170	0.000460998	0.325805	ILDR2
LNCV6_132732_PI430048170	0.0033824	0.326317	WT1
LNCV6_127882_PI430048170	0.307776	0.326574	KCNIP1
LNCV6_131141_PI430048170	2.79e-07	0.326977	RTKN2
LNCV6_131364_PI430048170	0.0577165	0.327044	TCAP
LNCV6_127595_PI430048170	0.0490121	0.327873	PTGIS
LNCV6_102064_PI430048170	0.286015	0.327997	CCDC136
LNCV6_143999_PI430048170	3.7e-09	0.328167	F2R
LNCV6_135347_PI430048170	2.28e-07	0.32863	HKDC1
LNCV6_128600_PI430048170	1.39e-06	0.328658	ST20
LNCV6_135854_PI430048170	2.86e-06	0.328824	TRIM59
LNCV6_132888_PI430048170	0.213366	0.329373	MYH6
LNCV6_132090_PI430048170	0.270487	0.329417	TMEM178B
LNCV6_131623_PI430048170	1.14e-05	0.329493	C20orf202
LNCV6_143825_PI430048170	1.06e-05	0.32954	IL4I1
LNCV6_132717_PI430048170	1.05e-06	0.3296	CPVL
LNCV6_142860_PI430048170	3.33e-07	0.329898	ZBTB12
LNCV6_142758_PI430048170	7.87e-07	0.33004	SKA3
LNCV6_144062_PI430048170	5.09e-11	0.330062	TRIO
LNCV6_141864_PI430048170	2.49e-07	0.330163	ZNF703
LNCV6_128154_PI430048170	0.0921278	0.330187	SCN2A
LNCV6_134644_PI430048170	5.32e-06	0.330436	TACSTD2
LNCV6_130696_PI430048170	1.74e-05	0.330533	PRDM12
LNCV6_91372_PI430048170	0.151212	0.330674	NAT10
LNCV6_142591_PI430048170	0.344032	0.330719	SNAP25
LNCV6_134500_PI430048170	0.524446	0.330777	LOC728485
LNCV6_135115_PI430048170	9.27e-08	0.331405	LAPTM4B
LNCV6_82940_PI430048170	0.000250247	0.331437	ADGRG3
LNCV6_127162_PI430048170	0.0359926	0.332368	FFAR4
LNCV6_138909_PI430048170	4.42e-07	0.332424	ANKRD13B
LNCV6_129582_PI430048170	0.000170749	0.332647	HIST1H3G
LNCV6_140960_PI430048170	0.0179912	0.332758	LIN7A
LNCV6_144644_PI430048170	1.17e-05	0.333322	APLNR
LNCV6_131656_PI430048170	0.0181477	0.333557	KERA
LNCV6_137850_PI430048170	5.25e-05	0.333701	NEIL3
LNCV6_128568_PI430048170	5.74e-06	0.333738	LGALS1
LNCV6_136125_PI430048170	4.71e-07	0.334002	ALDH1B1
LNCV6_135344_PI430048170	0.000287256	0.334099	CSF3R
LNCV6_130605_PI430048170	0.00454026	0.334347	HIST1H3B
LNCV6_144520_PI430048170	8.93e-06	0.334474	FAM198B
LNCV6_132186_PI430048170	0.579987	0.334555	ITLN1
LNCV6_144129_PI430048170	0.0220141	0.334565	GPR158
LNCV6_131669_PI430048170	0.00343265	0.334614	LOC388780
LNCV6_127495_PI430048170	2.43e-05	0.334712	KIF20A
LNCV6_139016_PI430048170	0.00157659	0.334964	COL8A2
LNCV6_142436_PI430048170	1.56e-07	0.335024	CEP72
LNCV6_136298_PI430048170	2e-08	0.335135	PLXDC1
LNCV6_130886_PI430048170	6.42e-08	0.33516	NOTCH1
LNCV6_2013_PI430048170	5.77e-06	0.335535	TGFB2
LNCV6_142699_PI430048170	1.3e-05	0.335621	RNF219
LNCV6_127147_PI430048170	0.0385762	0.335644	PRSS45
LNCV6_145412_PI430048170	2.75e-09	0.335725	CCDC74B
LNCV6_80979_PI430048170	3.15e-06	0.335776	CKS2
LNCV6_129147_PI430048170	0.00340479	0.336055	IFI44L
LNCV6_136777_PI430048170	0.00200217	0.33634	TRPM6
LNCV6_128377_PI430048170	1.1e-06	0.336721	VMO1
LNCV6_132550_PI430048170	0.0798609	0.33677	CASQ1
LNCV6_126665_PI430048170	2.56e-06	0.33702	NUAK1
LNCV6_104907_PI430048170	2.08e-06	0.337031	CDKN3
LNCV6_132502_PI430048170	8.99e-08	0.337109	E2F3
LNCV6_138349_PI430048170	0.00496223	0.337132	ABCC9
LNCV6_128270_PI430048170	1.25e-05	0.337502	PFN2
LNCV6_121876_PI430048170	2.48e-05	0.3376	COL5A2
LNCV6_130840_PI430048170	6.59e-07	0.337719	RGS16
LNCV6_135152_PI430048170	0.109849	0.337725	CHST4
LNCV6_57742_PI430048170	1.4e-06	0.33781	CATSPER1
LNCV6_138813_PI430048170	7.27e-07	0.338104	DBF4
LNCV6_133327_PI430048170	1.91e-11	0.338237	GTF2IRD1
LNCV6_140057_PI430048170	0.000154063	0.338367	DLX4
LNCV6_129072_PI430048170	2.4e-06	0.338416	KIF18B
LNCV6_128559_PI430048170	0.00011723	0.338426	PMCH
LNCV6_138408_PI430048170	0.334971	0.338509	RIMS2
LNCV6_122840_PI430048170	0.0750909	0.338975	CP
LNCV6_139236_PI430048170	9.8e-07	0.33901	MSR1
LNCV6_138843_PI430048170	0.0036383	0.339217	HIST1H2AD
LNCV6_130483_PI430048170	3.57e-06	0.339226	STEAP1B
LNCV6_133741_PI430048170	1.66e-07	0.339319	CCDC103
LNCV6_129423_PI430048170	2.45e-07	0.339371	CACNA1D
LNCV6_134059_PI430048170	0.0749221	0.339382	MTL5
LNCV6_132461_PI430048170	0.00201762	0.339482	SORCS2
LNCV6_130272_PI430048170	0.040474	0.3395	NPFFR2
LNCV6_131554_PI430048170	1.71e-11	0.339954	KDELC1
LNCV6_136333_PI430048170	0.000275986	0.340015	MESP2
LNCV6_141003_PI430048170	0.528825	0.34015	IGF1
LNCV6_144913_PI430048170	4.59e-05	0.340233	SVIL
LNCV6_137948_PI430048170	0.010157	0.340244	SYNPR
LNCV6_145230_PI430048170	0.000237965	0.340807	CMTM1
LNCV6_143693_PI430048170	0.0084648	0.340809	ZNF423
LNCV6_128998_PI430048170	3.11e-07	0.340822	TNFSF11
LNCV6_138479_PI430048170	0.0310529	0.340877	ART5
LNCV6_145760_PI430048170	0.00257011	0.341066	PLEK
LNCV6_140630_PI430048170	0.00802668	0.342005	QPRT
LNCV6_136482_PI430048170	6.07e-10	0.342439	C5orf34
LNCV6_130379_PI430048170	3.44e-05	0.342466	ADORA1
LNCV6_136144_PI430048170	0.0287805	0.342556	RERG
LNCV6_141546_PI430048170	1.39e-08	0.342857	STX1A
LNCV6_135195_PI430048170	0.00951766	0.343249	UGT2B11
LNCV6_143860_PI430048170	4.51e-06	0.34347	CLEC7A
LNCV6_129828_PI430048170	0.000353753	0.343735	ELOVL3
LNCV6_62439_PI430048170	4.65e-09	0.34389	SLCO3A1
LNCV6_74911_PI430048170	3.56e-06	0.34438	EDNRA
LNCV6_129073_PI430048170	5.03e-05	0.344417	KIF18A
LNCV6_120843_PI430048170	6.8e-06	0.344493	HOXB2
LNCV6_133373_PI430048170	1.47e-05	0.344497	KIF15
LNCV6_128361_PI430048170	0.79198	0.344807	C17orf105
LNCV6_99755_PI430048170	7.98e-10	0.344888	ARMC9
LNCV6_134163_PI430048170	4.64e-06	0.345184	TINAGL1
LNCV6_138627_PI430048170	1.09e-07	0.345299	KLHL29
LNCV6_131747_PI430048170	0.00614596	0.345453	EGFL6
LNCV6_97129_PI430048170	3.5e-06	0.345457	TRIP13
LNCV6_137033_PI430048170	0.144412	0.345725	ZNF492
LNCV6_134149_PI430048170	8.96e-07	0.345766	PRR16
LNCV6_140278_PI430048170	8.25e-09	0.34583	MYOF
LNCV6_139647_PI430048170	0.00042521	0.346027	LRRIQ4
LNCV6_130522_PI430048170	0.000224153	0.346113	MRGPRF
LNCV6_142155_PI430048170	4.11e-06	0.346358	HMOX1
LNCV6_83706_PI430048170	0.0914244	0.346428	NEURL3
LNCV6_74149_PI430048170	8.44e-07	0.346647	ABLIM2
LNCV6_133449_PI430048170	0.0194424	0.346664	CALML3
LNCV6_126695_PI430048170	6.84e-06	0.34688	PKD2L1
LNCV6_143169_PI430048170	4.24e-05	0.346956	OIP5
LNCV6_137104_PI430048170	8.53e-07	0.347583	ADAMTS3
LNCV6_137169_PI430048170	8.55e-06	0.347813	CFAP43
LNCV6_142122_PI430048170	2.86e-11	0.348081	PTPN12
LNCV6_132911_PI430048170	1.02e-07	0.348087	NRARP
LNCV6_137534_PI430048170	1.05e-06	0.348421	DLL4
LNCV6_127042_PI430048170	0.000142252	0.348952	UPK1A
LNCV6_131974_PI430048170	9.61e-08	0.349124	SIPA1L2
LNCV6_139282_PI430048170	0.000447332	0.349276	TNNC1
LNCV6_53136_PI430048170	2.83e-07	0.349562	RECQL4
LNCV6_141927_PI430048170	7.3e-07	0.349901	P2RY6
LNCV6_70370_PI430048170	3.1e-08	0.350012	CCDC150
LNCV6_130685_PI430048170	8.85e-05	0.350342	POLR3G
LNCV6_130346_PI430048170	6.56e-08	0.350389	SOGA1
LNCV6_133232_PI430048170	0.0358416	0.350879	MN1
LNCV6_143142_PI430048170	7.61e-09	0.351199	SIRPA
LNCV6_114098_PI430048170	0.000599395	0.351252	SUN3
LNCV6_132956_PI430048170	0.000326545	0.351295	MELK
LNCV6_2347_PI430048170	0.00551016	0.351315	CEACAM3
LNCV6_138075_PI430048170	0.000660394	0.351328	LOXL4
LNCV6_131488_PI430048170	0.969542	0.351366	BTN1A1
LNCV6_137041_PI430048170	6.72e-11	0.351428	MYO1B
LNCV6_144083_PI430048170	5.19e-05	0.351537	MAD2L1
LNCV6_134820_PI430048170	2.79e-12	0.351594	CD9
LNCV6_145494_PI430048170	2.76e-08	0.351613	TMEM26
LNCV6_127771_PI430048170	4.32e-09	0.351627	PPP1R13L
LNCV6_129203_PI430048170	0.0219974	0.351753	PCDHB5
LNCV6_61973_PI430048170	8.66e-06	0.351808	CCNB2
LNCV6_136523_PI430048170	1.29e-06	0.351967	KIRREL
LNCV6_130440_PI430048170	8.21e-06	0.351968	VEGFC
LNCV6_134506_PI430048170	0.000854706	0.352048	MRC2
LNCV6_131245_PI430048170	4.29e-07	0.352067	VASN
LNCV6_137562_PI430048170	0.000135396	0.352075	RRAD
LNCV6_130059_PI430048170	1.44e-06	0.352196	HIST3H2A
LNCV6_74134_PI430048170	8.65e-05	0.352307	CRMP1
LNCV6_134277_PI430048170	0.000733845	0.352709	DIO2
LNCV6_93124_PI430048170	0.0174686	0.352729	KRT17
LNCV6_140911_PI430048170	0.000377842	0.35421	HIST1H2AM
LNCV6_128266_PI430048170	5.36e-05	0.354448	GUCY1B3
LNCV6_136894_PI430048170	2.85e-09	0.354635	PROCR
LNCV6_127783_PI430048170	9.28e-07	0.355091	HES4
LNCV6_127730_PI430048170	7.31e-05	0.355248	PTTG1
LNCV6_131374_PI430048170	0.000131342	0.355251	CITED1
LNCV6_135426_PI430048170	2.63e-06	0.355363	ZNF239
LNCV6_141449_PI430048170	4.3e-05	0.355621	IGFBP4
LNCV6_82126_PI430048170	1.08e-05	0.355789	ENOX2
LNCV6_94130_PI430048170	1.28e-05	0.355948	ASPM
LNCV6_130068_PI430048170	6.5e-06	0.356088	MTFR2
LNCV6_140462_PI430048170	0.000366869	0.356123	EGR2
LNCV6_135318_PI430048170	0.00118996	0.356347	HIST1H2AJ
LNCV6_140968_PI430048170	0.01375	0.356501	SLAMF9
LNCV6_140672_PI430048170	1.58e-05	0.356563	CPLX1
LNCV6_142020_PI430048170	2.44e-11	0.356798	PGM2L1
LNCV6_129572_PI430048170	0.000240626	0.357018	HIST1H3J
LNCV6_135924_PI430048170	2.5e-05	0.357128	BIRC5
LNCV6_135485_PI430048170	0.274078	0.357184	MGC50722
LNCV6_140368_PI430048170	5.53e-07	0.357327	DGKH
LNCV6_142017_PI430048170	0.020402	0.358101	C7orf57
LNCV6_140782_PI430048170	1.72e-07	0.358132	STK32C
LNCV6_140602_PI430048170	4.65e-08	0.3582	C9orf117
LNCV6_140067_PI430048170	0.0123437	0.358484	MSRB3
LNCV6_129873_PI430048170	0.067126	0.358776	ALOX15
LNCV6_134420_PI430048170	6.99e-05	0.358845	GPC1
LNCV6_115797_PI430048170	3.06e-05	0.359009	GDF15
LNCV6_144686_PI430048170	8.45e-06	0.359089	SCX
LNCV6_130248_PI430048170	0.140114	0.359363	PNMAL1
LNCV6_138444_PI430048170	2.93e-10	0.359464	RAB34
LNCV6_134771_PI430048170	0.628967	0.359551	TBX22
LNCV6_120422_PI430048170	0.000538237	0.359878	RAD51
LNCV6_140187_PI430048170	6.38e-05	0.359896	PDE10A
LNCV6_135943_PI430048170	0.000214885	0.360096	PRRX2
LNCV6_100470_PI430048170	4.39e-13	0.360351	GRINA
LNCV6_133930_PI430048170	1.04e-08	0.360442	IFFO2
LNCV6_145119_PI430048170	0.0187205	0.360559	MMP9
LNCV6_81359_PI430048170	0.000173172	0.361324	PTGES
LNCV6_136229_PI430048170	0.224706	0.361602	TUSC5
LNCV6_113988_PI430048170	3.44e-05	0.361853	COL1A2
LNCV6_145325_PI430048170	9.74e-06	0.362073	HHEX
LNCV6_71258_PI430048170	0.0268512	0.362232	SEMG1
LNCV6_141092_PI430048170	8.25e-05	0.362243	HMMR
LNCV6_139533_PI430048170	3.74e-06	0.362441	STEAP1
LNCV6_134417_PI430048170	5.86e-08	0.362536	CKS1B
LNCV6_136235_PI430048170	1.07e-05	0.362561	KIF4A
LNCV6_131154_PI430048170	4.25e-08	0.362675	FCER1G
LNCV6_133493_PI430048170	0.704313	0.363251	INSM1
LNCV6_133655_PI430048170	0.93782	0.363298	CHRNB2
LNCV6_144550_PI430048170	0.000573526	0.363497	LRRC10B
LNCV6_136580_PI430048170	0.00122264	0.363546	PGBD5
LNCV6_98519_PI430048170	7.56e-11	0.363613	TMEM237
LNCV6_144545_PI430048170	0.0112993	0.363646	PCYT1B
LNCV6_130629_PI430048170	9.42e-07	0.364007	DYSF
LNCV6_111132_PI430048170	6.51e-08	0.364031	PLSCR1
LNCV6_127729_PI430048170	2.1e-06	0.364432	PTTG2
LNCV6_144380_PI430048170	3.1e-07	0.364788	NEURL1B
LNCV6_139573_PI430048170	0.00185051	0.364894	SMC1B
LNCV6_138515_PI430048170	0.0725344	0.364938	FLRT2
LNCV6_128133_PI430048170	3.89e-10	0.364994	TMEM206
LNCV6_140525_PI430048170	1.18e-05	0.36575	CD80
LNCV6_142367_PI430048170	2.58e-07	0.36584	ZMYND15
LNCV6_137521_PI430048170	8.68e-07	0.365921	HEPH
LNCV6_127976_PI430048170	0.000191402	0.366194	GPR161
LNCV6_136209_PI430048170	0.000117705	0.366468	SLC39A4
LNCV6_143049_PI430048170	0.00142964	0.366507	MFAP3L
LNCV6_132582_PI430048170	0.000293104	0.366689	HTR1F
LNCV6_62433_PI430048170	1.43e-06	0.366942	PRC1
LNCV6_130478_PI430048170	0.000515155	0.36696	IGSF21
LNCV6_64147_PI430048170	5.75e-07	0.367352	FSTL3
LNCV6_140574_PI430048170	0.998338	0.367602	GDF10
LNCV6_136691_PI430048170	0.0605146	0.36766	EPYC
LNCV6_133183_PI430048170	3.76e-08	0.367874	PTK7
LNCV6_135139_PI430048170	5.37e-11	0.368204	ITGB1
LNCV6_136873_PI430048170	0.160316	0.368316	NTF4
LNCV6_145072_PI430048170	7.52e-09	0.368341	ZNF462
LNCV6_112209_PI430048170	0.000146056	0.368419	ARSE
LNCV6_104602_PI430048170	0.000760699	0.368727	FGFR1
LNCV6_144053_PI430048170	6.36e-07	0.368975	SATB2
LNCV6_142867_PI430048170	0.00730335	0.369135	SLCO1B7
LNCV6_71465_PI430048170	1.36e-09	0.369358	LAMA5
LNCV6_136293_PI430048170	0.000281634	0.369491	GLIS2
LNCV6_127715_PI430048170	0.00318824	0.369973	KLHL41
LNCV6_132343_PI430048170	0.000124943	0.369983	PLAGL2
LNCV6_134088_PI430048170	0.000464258	0.370148	PLA2G4A
LNCV6_128840_PI430048170	0.000132408	0.370156	NRP2
LNCV6_131441_PI430048170	0.00388519	0.370215	ZNF280A
LNCV6_139530_PI430048170	0.00193977	0.370568	STEAP4
LNCV6_133270_PI430048170	1.86e-05	0.370639	FGFR4
LNCV6_128460_PI430048170	0.109972	0.370742	OCA2
LNCV6_113673_PI430048170	0.000331604	0.370757	FGF7
LNCV6_131670_PI430048170	4.01e-05	0.370837	FBN1
LNCV6_144242_PI430048170	0.0012997	0.37125	MXRA5
LNCV6_134243_PI430048170	0.000768589	0.371576	MYH10
LNCV6_126854_PI430048170	9.89e-06	0.371676	SLC22A3
LNCV6_108793_PI430048170	9.4e-05	0.371992	CDCA2
LNCV6_130088_PI430048170	4.42e-05	0.372206	PTGIR
LNCV6_131101_PI430048170	0.00139368	0.372645	C20orf195
LNCV6_134432_PI430048170	0.000253688	0.372675	PRRG3
LNCV6_133461_PI430048170	6.12e-06	0.372726	SH3RF3
LNCV6_132792_PI430048170	1.81e-08	0.372727	AIFM3
LNCV6_144454_PI430048170	0.271753	0.373051	COL14A1
LNCV6_130747_PI430048170	4.4e-05	0.373216	GJA5
LNCV6_48051_PI430048170	0.928227	0.373364	ANKRD30A
LNCV6_137833_PI430048170	8.04e-05	0.373724	ACHE
LNCV6_140908_PI430048170	0.00827536	0.37391	STAG3
LNCV6_49460_PI430048170	3.77e-05	0.373914	SMKR1
LNCV6_139038_PI430048170	0.0251357	0.373943	GXYLT2
LNCV6_71267_PI430048170	0.11031	0.373967	WFDC2
LNCV6_131864_PI430048170	9.57e-05	0.373989	PSMD3
LNCV6_133601_PI430048170	0.000146037	0.373999	LHFP
LNCV6_133288_PI430048170	1.01e-06	0.374095	FHL3
LNCV6_138220_PI430048170	0.0983786	0.374098	CRCT1
LNCV6_131532_PI430048170	0.000120639	0.374607	GUCY2C
LNCV6_139623_PI430048170	0.000276407	0.374721	PHLDA3
LNCV6_136071_PI430048170	8.69e-07	0.375206	GRHL1
LNCV6_133061_PI430048170	0.00829108	0.375438	MAP1A
LNCV6_135696_PI430048170	5.28e-06	0.375672	SPAG5
LNCV6_133478_PI430048170	2.93e-09	0.375757	RPP40
LNCV6_135820_PI430048170	1.75e-05	0.37618	AOC1
LNCV6_138156_PI430048170	4.13e-06	0.376244	HMGB3
LNCV6_134344_PI430048170	2.39e-06	0.37666	ITGA1
LNCV6_134762_PI430048170	3e-07	0.376758	PLOD3
LNCV6_110990_PI430048170	0.000172971	0.376788	GTSE1
LNCV6_106190_PI430048170	7.49e-05	0.376929	DFNA5
LNCV6_132157_PI430048170	8.61e-06	0.377448	BUB1B
LNCV6_129127_PI430048170	5.22e-07	0.377689	GPSM2
LNCV6_132747_PI430048170	0.000339213	0.377954	CFAP45
LNCV6_135046_PI430048170	8.7e-07	0.377958	NCAPH
LNCV6_107876_PI430048170	0.00148656	0.377994	SLC4A11
LNCV6_128825_PI430048170	0.00102691	0.37806	UTP18
LNCV6_138897_PI430048170	4.18e-06	0.378326	PDLIM4
LNCV6_133835_PI430048170	9.39e-10	0.378423	TP53I11
LNCV6_130410_PI430048170	0.000152719	0.378442	MNDA
LNCV6_134339_PI430048170	0.000706891	0.378477	ITGA5
LNCV6_133363_PI430048170	7.46e-05	0.3785	S100A4
LNCV6_138619_PI430048170	0.0383574	0.378631	TNNI2
LNCV6_135438_PI430048170	0.000219723	0.37886	STMN3
LNCV6_141289_PI430048170	0.00106646	0.379083	CATSPERG
LNCV6_139850_PI430048170	3.33e-08	0.379497	PODXL
LNCV6_137917_PI430048170	1.05e-05	0.379714	TUBA1A
LNCV6_143330_PI430048170	2.77e-11	0.37976	SNX8
LNCV6_127781_PI430048170	3.23e-07	0.379969	HES6
LNCV6_128654_PI430048170	4.83e-05	0.379973	ADAMTS12
LNCV6_128889_PI430048170	5.95e-06	0.380033	MACC1
LNCV6_142178_PI430048170	0.00452578	0.38005	SLC30A2
LNCV6_99479_PI430048170	0.00096088	0.380059	PTGS2
LNCV6_137078_PI430048170	0.00178452	0.380073	CSF3
LNCV6_138015_PI430048170	0.000287759	0.380075	ADAMTSL2
LNCV6_130326_PI430048170	0.00895915	0.380318	SNN
LNCV6_135381_PI430048170	2.64e-06	0.38042	KCNJ2
LNCV6_136300_PI430048170	0.000489161	0.380981	PLXDC2
LNCV6_142683_PI430048170	1.9e-08	0.381129	LPCAT1
LNCV6_139706_PI430048170	0.000176565	0.381498	HHIPL1
LNCV6_128954_PI430048170	4.29e-05	0.381659	HIST1H2BH
LNCV6_132691_PI430048170	8.36e-05	0.381811	PALD1
LNCV6_129971_PI430048170	0.228709	0.381872	RHOV
LNCV6_145576_PI430048170	0.0143813	0.382138	SERPINA1
LNCV6_79330_PI430048170	1.68e-06	0.382466	TMEM176A
LNCV6_129532_PI430048170	0.05353	0.382501	PRAC1
LNCV6_139116_PI430048170	0.217192	0.382549	SLC7A14
LNCV6_136279_PI430048170	0.248221	0.382611	STRA8
LNCV6_140548_PI430048170	1.56e-05	0.382783	TMPRSS4
LNCV6_132624_PI430048170	0.0524284	0.383368	TREM1
LNCV6_29968_PI430048170	1.14e-07	0.383489	CD68
LNCV6_137460_PI430048170	0.00129292	0.383498	RAB23
LNCV6_145468_PI430048170	1.31e-05	0.38368	NHLRC1
LNCV6_15763_PI430048170	0.000484914	0.383849	MUC20
LNCV6_139604_PI430048170	1.98e-10	0.384014	SPIN4
LNCV6_144289_PI430048170	0.00248235	0.384174	TNF
LNCV6_94982_PI430048170	0.00112425	0.384204	CEACAM1
LNCV6_133689_PI430048170	0.0812249	0.384214	SULT2B1
LNCV6_133945_PI430048170	0.217106	0.384215	RNF182
LNCV6_136629_PI430048170	0.000226529	0.384219	CDCA4
LNCV6_130405_PI430048170	0.000188363	0.384337	AURKA
LNCV6_144262_PI430048170	0.0280056	0.384372	CT45A10
LNCV6_145616_PI430048170	0.000955324	0.384823	DEPDC1B
LNCV6_132565_PI430048170	0.000143102	0.385059	ERCC6L
LNCV6_116226_PI430048170	3.75e-07	0.385119	ATP11A
LNCV6_128577_PI430048170	3.28e-08	0.385154	P3H4
LNCV6_141387_PI430048170	0.00457612	0.385421	SCD
LNCV6_130956_PI430048170	0.00130097	0.385765	ZPLD1
LNCV6_127871_PI430048170	0.00440723	0.385873	VWCE
LNCV6_138614_PI430048170	1.43e-05	0.385912	CCR8
LNCV6_136261_PI430048170	5.59e-08	0.385961	PLEKHG1
LNCV6_129134_PI430048170	1.85e-06	0.386033	HILPDA
LNCV6_140074_PI430048170	1.96e-06	0.38614	HTRA1
LNCV6_140135_PI430048170	1.99e-05	0.386221	C1QTNF4
LNCV6_140631_PI430048170	0.00024923	0.386313	LOC100996634
LNCV6_140768_PI430048170	0.404826	0.386335	TP53TG3
LNCV6_68282_PI430048170	0.113831	0.38654	IFNG
LNCV6_135012_PI430048170	2.58e-05	0.386543	LAMC2
LNCV6_132584_PI430048170	0.00335551	0.386832	HTR1D
LNCV6_128723_PI430048170	4.85e-07	0.386876	PIK3AP1
LNCV6_138900_PI430048170	0.000805979	0.386902	PDLIM3
LNCV6_135583_PI430048170	0.0873394	0.386976	GPC5
LNCV6_133777_PI430048170	8.27e-05	0.387064	PDCD1LG2
LNCV6_78373_PI430048170	1.28e-05	0.387121	ANLN
LNCV6_136536_PI430048170	0.00960606	0.387168	CASS4
LNCV6_135914_PI430048170	1.6e-10	0.387228	IFITM3
LNCV6_142616_PI430048170	1.24e-10	0.387236	AGO2
LNCV6_136675_PI430048170	0.465339	0.387267	CLDN10
LNCV6_133884_PI430048170	8.89e-06	0.387303	PRR11
LNCV6_140600_PI430048170	5.77e-05	0.387689	SCARF2
LNCV6_138608_PI430048170	9.66e-08	0.387788	CCR1
LNCV6_138493_PI430048170	6.43e-05	0.387842	SOCS3
LNCV6_138549_PI430048170	3.84e-09	0.3879	LXN
LNCV6_138785_PI430048170	0.00359463	0.387937	SEMA3A
LNCV6_131631_PI430048170	0.0168149	0.388027	MAGEB17
LNCV6_141970_PI430048170	0.0421917	0.388615	NXPE2
LNCV6_135783_PI430048170	4.44e-05	0.388723	UBXN10
LNCV6_135415_PI430048170	9.37e-05	0.3888	PCDHB12
LNCV6_128841_PI430048170	3.14e-07	0.388835	NRP1
LNCV6_138929_PI430048170	2.46e-08	0.388999	MTHFD1L
LNCV6_102122_PI430048170	0.0107354	0.389015	HLA-G
LNCV6_129142_PI430048170	2.01e-06	0.389221	MTSS1L
LNCV6_130916_PI430048170	0.000141031	0.389271	BUB1
LNCV6_131696_PI430048170	0.000250458	0.389579	COL6A1
LNCV6_127434_PI430048170	0.000198305	0.389581	DNAH10
LNCV6_145327_PI430048170	0.000574221	0.389729	MYBL2
LNCV6_124870_PI430048170	4.09e-06	0.389807	ITGB8
LNCV6_145195_PI430048170	0.349251	0.3902	PCSK1
LNCV6_78879_PI430048170	1.27e-07	0.390226	ARPC1B
LNCV6_140291_PI430048170	0.0131072	0.390438	SLC24A3
LNCV6_138225_PI430048170	5.26e-05	0.390618	HSPA1A
LNCV6_134340_PI430048170	9.92e-06	0.390621	ITGA2
LNCV6_128846_PI430048170	0.00301176	0.390775	C3orf14
LNCV6_131715_PI430048170	0.00010246	0.390814	RAD51AP1
LNCV6_134552_PI430048170	2.16e-08	0.391217	MRGBP
LNCV6_135722_PI430048170	0.145238	0.391395	FAM46B
LNCV6_139994_PI430048170	8.11e-07	0.391453	CLCF1
LNCV6_141940_PI430048170	2.76e-06	0.391577	SH3PXD2A
LNCV6_142644_PI430048170	0.00117961	0.391594	MMP24
LNCV6_130098_PI430048170	1e-07	0.391665	IL1RAP
LNCV6_72751_PI430048170	0.000155372	0.391738	SGOL1
LNCV6_138510_PI430048170	0.497065	0.39175	PRDM6
LNCV6_143889_PI430048170	1.43e-09	0.391767	MMD
LNCV6_134897_PI430048170	0.000372127	0.392005	SERPINF1
LNCV6_143968_PI430048170	2.11e-06	0.39202	GJA1
LNCV6_139562_PI430048170	4.42e-07	0.392058	AFAP1
LNCV6_143819_PI430048170	0.023953	0.392299	PTGFR
LNCV6_143034_PI430048170	2.76e-07	0.392381	C2orf27B
LNCV6_137442_PI430048170	0.888905	0.392415	GPC3
LNCV6_141443_PI430048170	1.66e-06	0.392439	STIL
LNCV6_90907_PI430048170	4.43e-05	0.392444	TGFB1I1
LNCV6_138353_PI430048170	2.52e-07	0.392528	AFAP1L2
LNCV6_138488_PI430048170	0.00123238	0.392847	CCL13
LNCV6_136613_PI430048170	0.000916719	0.393121	SALL3
LNCV6_124463_PI430048170	3.59e-08	0.393415	DDAH2
LNCV6_138419_PI430048170	5.92e-05	0.393681	CCDC36
LNCV6_131507_PI430048170	9.64e-09	0.39383	CTSB
LNCV6_138676_PI430048170	0.521218	0.393916	SPRR2B
LNCV6_142777_PI430048170	0.00174952	0.394006	CBX2
LNCV6_130837_PI430048170	0.000753939	0.394044	PBK
LNCV6_137744_PI430048170	0.00126953	0.394117	FHAD1
LNCV6_127575_PI430048170	0.0013416	0.394154	POTEJ
LNCV6_139123_PI430048170	0.159022	0.394188	VSX1
LNCV6_134477_PI430048170	2.23e-09	0.394334	PVRL1
LNCV6_69807_PI430048170	0.000328669	0.394518	GBP5
LNCV6_139126_PI430048170	3.62e-06	0.394537	FPR3
LNCV6_133621_PI430048170	2.47e-06	0.394759	ROBO1
LNCV6_135992_PI430048170	8.1e-10	0.394809	MAP3K8
LNCV6_140698_PI430048170	0.607443	0.395067	BCHE
LNCV6_93174_PI430048170	0.00652349	0.39532	LMO3
LNCV6_3734_PI430048170	0.00328194	0.395335	RDM1
LNCV6_56736_PI430048170	6.31e-05	0.395416	MARVELD1
LNCV6_104841_PI430048170	0.00121988	0.395597	SMARCE1
LNCV6_138691_PI430048170	0.000499603	0.395646	HIST1H2AL
LNCV6_129697_PI430048170	4.51e-06	0.39611	LHX6
LNCV6_129552_PI430048170	0.000271621	0.396163	GNA14
LNCV6_144841_PI430048170	4.21e-05	0.39621	PLK1
LNCV6_128010_PI430048170	0.0694441	0.396234	GNAT1
LNCV6_129002_PI430048170	2.12e-05	0.396575	TNFSF15
LNCV6_141337_PI430048170	1.14e-09	0.396667	CEP170
LNCV6_141967_PI430048170	0.000626324	0.396953	GLT8D2
LNCV6_145510_PI430048170	0.0206712	0.397068	TEX19
LNCV6_142243_PI430048170	1.58e-06	0.397392	WNT3
LNCV6_134685_PI430048170	0.0437092	0.397472	MAGEL2
LNCV6_75375_PI430048170	1.29e-06	0.397582	RAI14
LNCV6_141489_PI430048170	0.183613	0.397909	KRTAP3-3
LNCV6_140799_PI430048170	6.48e-06	0.397928	DSE
LNCV6_139657_PI430048170	0.0149403	0.39796	GLI1
LNCV6_88675_PI430048170	1.3e-06	0.39844	EMP1
LNCV6_144269_PI430048170	0.0701893	0.398465	TMEM14E
LNCV6_134622_PI430048170	6.24e-05	0.398543	CDCA8
LNCV6_133195_PI430048170	1.46e-07	0.398621	EFNA4
LNCV6_127267_PI430048170	7.37e-05	0.398906	PCDH12
LNCV6_55378_PI430048170	0.000719682	0.39902	ETNK2
LNCV6_126952_PI430048170	2.16e-07	0.39902	PDP1
LNCV6_126986_PI430048170	1.49e-05	0.399058	PPM1N
LNCV6_135811_PI430048170	0.000159548	0.399079	DRC1
LNCV6_111412_PI430048170	0.0153512	0.399271	CMYA5
LNCV6_135446_PI430048170	0.00035218	0.399365	TTK
LNCV6_139069_PI430048170	8.61e-06	0.399468	HOXB4
LNCV6_134857_PI430048170	0.0336107	0.399548	KYNU
LNCV6_127939_PI430048170	2.79e-05	0.399614	HCK
LNCV6_134583_PI430048170	8.02e-06	0.39962	EZH2
LNCV6_145128_PI430048170	1.58e-08	0.399623	BRIX1
LNCV6_134326_PI430048170	2.46e-08	0.399654	PUS7
LNCV6_94625_PI430048170	0.0174226	0.399714	PDE4B
LNCV6_140868_PI430048170	2.2e-05	0.399848	CREB5
LNCV6_66778_PI430048170	0.894495	0.400507	SLC38A11
LNCV6_134694_PI430048170	4.14e-09	0.400589	TYMP
LNCV6_117593_PI430048170	0.000284811	0.40071	RASSF8
LNCV6_140787_PI430048170	7.78e-09	0.400901	CCT5
LNCV6_140697_PI430048170	8.51e-07	0.401567	KPNA2
LNCV6_52140_PI430048170	0.00585739	0.401757	FLNA
LNCV6_145099_PI430048170	1.02e-10	0.401944	RHBDF1
LNCV6_139049_PI430048170	7.07e-05	0.401952	LOC100505841
LNCV6_133897_PI430048170	9.16e-09	0.402093	DCAF13
LNCV6_126835_PI430048170	0.00026478	0.40222	EFCAB3
LNCV6_136900_PI430048170	0.0320854	0.402261	PPP1R14C
LNCV6_138067_PI430048170	3.88e-08	0.402417	NOP56
LNCV6_139024_PI430048170	0.00760907	0.402749	ASCL5
LNCV6_142595_PI430048170	7.35e-05	0.402783	RCAN1
LNCV6_135889_PI430048170	0.00320888	0.402965	SSX3
LNCV6_130006_PI430048170	0.188709	0.403032	VNN3
LNCV6_142579_PI430048170	0.0163429	0.403435	SYT7
LNCV6_132616_PI430048170	0.0183006	0.403873	CYR61
LNCV6_136347_PI430048170	0.00390315	0.403894	GGT5
LNCV6_140922_PI430048170	2.7e-05	0.404564	IGSF6
LNCV6_131695_PI430048170	0.00587581	0.404785	COL6A2
LNCV6_134413_PI430048170	0.00784671	0.404814	ESPNL
LNCV6_134864_PI430048170	5.03e-10	0.40513	AGRN
LNCV6_62376_PI430048170	0.00273318	0.405157	ACAN
LNCV6_136540_PI430048170	4.34e-07	0.405312	FBXO41
LNCV6_128095_PI430048170	8.18e-06	0.405744	C19orf40
LNCV6_138689_PI430048170	5.61e-07	0.405791	BCORL1
LNCV6_142112_PI430048170	8.99e-06	0.405858	ALOX5AP
LNCV6_129393_PI430048170	0.957089	0.40595	ADGRV1
LNCV6_142349_PI430048170	2.52e-06	0.406099	AGPAT4
LNCV6_132191_PI430048170	0.0138388	0.406194	TRIM67
LNCV6_137897_PI430048170	4.59e-05	0.406253	IL23A
LNCV6_138213_PI430048170	0.0047226	0.406264	GABRR1
LNCV6_143898_PI430048170	6.95e-06	0.406269	EPCAM
LNCV6_141771_PI430048170	0.2602	0.406369	OMD
LNCV6_142223_PI430048170	8.54e-09	0.40652	TPBG
LNCV6_129750_PI430048170	9.22e-05	0.407097	GJC1
LNCV6_141953_PI430048170	0.00571576	0.407235	BHLHE22
LNCV6_141920_PI430048170	0.104967	0.40727	SMOC2
LNCV6_127106_PI430048170	8.54e-05	0.407989	BICD1
LNCV6_129937_PI430048170	0.0727099	0.408017	SLC7A2
LNCV6_133052_PI430048170	0.00632451	0.40809	ACRV1
LNCV6_3294_PI430048170	5.82e-07	0.408207	PSMC3IP
LNCV6_140942_PI430048170	0.00235215	0.408487	HIST1H2AB
LNCV6_138023_PI430048170	0.0023417	0.408914	CEND1
LNCV6_139852_PI430048170	0.0378136	0.40901	IRS2
LNCV6_140969_PI430048170	9.21e-05	0.409043	SLAMF8
LNCV6_127093_PI430048170	0.00988511	0.40905	CFAP52
LNCV6_139830_PI430048170	0.338637	0.409079	GRIN2C
LNCV6_68250_PI430048170	0.000131163	0.409227	C1S
LNCV6_129915_PI430048170	0.114805	0.409243	MYT1
LNCV6_145232_PI430048170	4.3e-05	0.409435	CMTM3
LNCV6_135439_PI430048170	0.876398	0.409495	STMN2
LNCV6_138682_PI430048170	1.99e-06	0.409501	MARVELD3
LNCV6_134354_PI430048170	0.0332194	0.409874	SSTR5
LNCV6_144088_PI430048170	0.00494646	0.410447	TYRP1
LNCV6_131113_PI430048170	0.289128	0.410468	ERVV-1
LNCV6_131717_PI430048170	0.000302831	0.410494	NREP
LNCV6_138513_PI430048170	0.0107032	0.410687	PLXNB3
LNCV6_138865_PI430048170	0.024208	0.411023	CEBPA
LNCV6_134867_PI430048170	1.85e-05	0.411056	ADAMTSL5
LNCV6_138084_PI430048170	0.562958	0.411061	CYP2F1
LNCV6_143598_PI430048170	8.06e-05	0.411143	GPR173
LNCV6_144135_PI430048170	3.13e-05	0.411354	GPR153
LNCV6_128712_PI430048170	5.82e-06	0.41157	TRIM6
LNCV6_137291_PI430048170	0.000141476	0.411733	SAPCD2
LNCV6_134166_PI430048170	6.04e-05	0.411746	OAS3
LNCV6_132672_PI430048170	6.82e-08	0.411832	FUT11
LNCV6_137930_PI430048170	0.102805	0.411853	TBX4
LNCV6_132879_PI430048170	0.000125075	0.411921	ITGB3
LNCV6_142237_PI430048170	0.0192227	0.412079	BCAT1
LNCV6_139135_PI430048170	3.56e-08	0.412082	PRRG1
LNCV6_142481_PI430048170	0.0205751	0.41219	SYT2
LNCV6_134919_PI430048170	3.69e-05	0.41258	HS3ST2
LNCV6_137252_PI430048170	1.54e-07	0.412702	CLCN2
LNCV6_143787_PI430048170	8.65e-09	0.412769	BYSL
LNCV6_134887_PI430048170	0.385075	0.412895	KCNH6
LNCV6_141499_PI430048170	1.44e-05	0.4129	NUSAP1
LNCV6_134676_PI430048170	2.94e-06	0.413014	NT5E
LNCV6_139146_PI430048170	8.72e-08	0.413351	MICAL2
LNCV6_131223_PI430048170	0.0146712	0.413655	C20orf85
LNCV6_130474_PI430048170	0.0091915	0.413719	BLID
LNCV6_63680_PI430048170	4.22e-05	0.413734	NDC80
LNCV6_92739_PI430048170	3.66e-07	0.413811	CKAP2
LNCV6_134091_PI430048170	4.93e-05	0.413963	PLEKHA4
LNCV6_135011_PI430048170	4.51e-05	0.414096	LAMC1
LNCV6_130901_PI430048170	4.72e-05	0.41425	RTN4RL2
LNCV6_140326_PI430048170	0.000208307	0.41429	E2F7
LNCV6_142682_PI430048170	0.000290048	0.41432	SRD5A1
LNCV6_136685_PI430048170	0.0037645	0.414338	NXPH3
LNCV6_134036_PI430048170	0.00746055	0.414474	UNC93A
LNCV6_128091_PI430048170	0.11561	0.41467	ZNF486
LNCV6_132834_PI430048170	0.000194975	0.414915	RAD54L
LNCV6_138700_PI430048170	0.0169003	0.414999	ZYG11A
LNCV6_125674_PI430048170	6.94e-05	0.415504	PRSS3
LNCV6_102184_PI430048170	0.000400474	0.415748	C11orf70
LNCV6_135635_PI430048170	2.84e-06	0.415763	SYDE1
LNCV6_107697_PI430048170	1.9e-05	0.415766	LILRB4
LNCV6_129775_PI430048170	0.00291972	0.415869	CCL4
LNCV6_137590_PI430048170	1.94e-08	0.416021	IER5
LNCV6_134859_PI430048170	8.84e-05	0.416103	APELA
LNCV6_131935_PI430048170	0.550674	0.416306	JPH2
LNCV6_142859_PI430048170	3.75e-05	0.416312	RTN4R
LNCV6_80106_PI430048170	2.57e-06	0.416321	OSR2
LNCV6_95151_PI430048170	0.00823864	0.416471	HMCN1
LNCV6_140422_PI430048170	1.18e-05	0.416493	TFPI
LNCV6_139918_PI430048170	9.21e-06	0.416767	TMEM255B
LNCV6_144669_PI430048170	8.86e-08	0.416949	SKAP2
LNCV6_137349_PI430048170	0.0346201	0.417123	OCSTAMP
LNCV6_135413_PI430048170	4.29e-06	0.417814	PCDHB10
LNCV6_139383_PI430048170	1.02e-05	0.41786	C3AR1
LNCV6_141249_PI430048170	1.5e-06	0.418175	FIGNL1
LNCV6_139705_PI430048170	2.58e-05	0.418674	HHIPL2
LNCV6_143757_PI430048170	0.0205491	0.418775	MUC4
LNCV6_133069_PI430048170	0.000226376	0.41902	MYL9
LNCV6_135055_PI430048170	0.0288273	0.419139	DNAJB5
LNCV6_143991_PI430048170	0.000325899	0.419241	C1R
LNCV6_136178_PI430048170	0.00199996	0.419543	VENTX
LNCV6_126736_PI430048170	9.14e-08	0.41968	C17orf82
LNCV6_137941_PI430048170	0.0140781	0.419772	PTCH2
LNCV6_129570_PI430048170	0.000796743	0.419782	HIST1H3H
LNCV6_132441_PI430048170	0.0883759	0.419977	MIR205HG
LNCV6_139463_PI430048170	1.66e-06	0.420139	MTMR11
LNCV6_126937_PI430048170	0.017726	0.420184	DLK2
LNCV6_107395_PI430048170	3.61e-07	0.420798	VSIG10L
LNCV6_142028_PI430048170	0.0811086	0.420869	GSDMA
LNCV6_143699_PI430048170	8.85e-07	0.421006	HAVCR2
LNCV6_142451_PI430048170	1.2e-05	0.42114	RBL1
LNCV6_139234_PI430048170	1.8e-09	0.421276	PANX1
LNCV6_134551_PI430048170	0.000133596	0.421375	HIC1
LNCV6_141274_PI430048170	6.12e-10	0.421491	TTC26
LNCV6_80352_PI430048170	4.98e-07	0.421584	THEM6
LNCV6_128466_PI430048170	0.000434346	0.421672	STRIP2
LNCV6_133737_PI430048170	2.83e-07	0.421705	PYGB
LNCV6_127205_PI430048170	9.31e-05	0.422028	POLQ
LNCV6_128886_PI430048170	1.88e-07	0.422051	TBC1D16
LNCV6_140859_PI430048170	0.00714725	0.422077	GAP43
LNCV6_137134_PI430048170	0.00609958	0.422112	CFTR
LNCV6_125558_PI430048170	2.52e-07	0.422402	MYC
LNCV6_135306_PI430048170	0.00100444	0.422442	CRISPLD1
LNCV6_137347_PI430048170	0.0504953	0.422453	KRT28
LNCV6_129092_PI430048170	0.337473	0.422563	RHAG
LNCV6_144355_PI430048170	5.73e-06	0.422707	CLEC4A
LNCV6_105208_PI430048170	8.65e-05	0.422857	CDH13
LNCV6_137348_PI430048170	1.3e-05	0.422898	TPPP3
LNCV6_135934_PI430048170	0.000180739	0.422915	EFEMP2
LNCV6_127496_PI430048170	6.33e-05	0.422994	KIF20B
LNCV6_134525_PI430048170	0.1745	0.423202	COL21A1
LNCV6_133405_PI430048170	6.37e-09	0.423227	NXT1
LNCV6_127130_PI430048170	2.44e-05	0.423375	KIFC1
LNCV6_144323_PI430048170	0.000770314	0.423634	KISS1R
LNCV6_140050_PI430048170	8.25e-05	0.423823	GK
LNCV6_51874_PI430048170	0.00261071	0.424167	EMX1
LNCV6_142760_PI430048170	0.000201038	0.424544	SKA1
LNCV6_130181_PI430048170	0.651478	0.424607	EDNRB
LNCV6_139689_PI430048170	3.87e-07	0.42476	CDKN2C
LNCV6_140892_PI430048170	2.94e-09	0.424781	NENF
LNCV6_134349_PI430048170	0.000591582	0.424917	GSG2
LNCV6_136971_PI430048170	8.02e-08	0.425003	PLBD1
LNCV6_106916_PI430048170	0.000640695	0.425042	LYPD5
LNCV6_130354_PI430048170	8e-07	0.425071	KLF5
LNCV6_129512_PI430048170	1.51e-05	0.425138	NUMBL
LNCV6_128573_PI430048170	1.1e-05	0.425307	TMEM176B
LNCV6_144884_PI430048170	0.00518088	0.425307	KCNJ4
LNCV6_133620_PI430048170	0.00359472	0.425373	ROBO2
LNCV6_140866_PI430048170	0.000646105	0.425406	BATF2
LNCV6_129232_PI430048170	0.000137237	0.425795	PTRH2
LNCV6_124586_PI430048170	0.00373617	0.425907	TRIM31
LNCV6_138690_PI430048170	0.00280114	0.425939	LOC101928841
LNCV6_133101_PI430048170	6.55e-08	0.42622	TMEM44
LNCV6_133746_PI430048170	1.84e-05	0.426515	PYGL
LNCV6_128552_PI430048170	0.244143	0.427022	ELN
LNCV6_50322_PI430048170	0.00198785	0.427082	ADAM8
LNCV6_127708_PI430048170	0.902944	0.427248	PON3
LNCV6_99541_PI430048170	0.0191094	0.427322	CSRP1
LNCV6_141360_PI430048170	7.27e-06	0.42754	MYADM
LNCV6_50994_PI430048170	3.73e-07	0.427737	POFUT1
LNCV6_108496_PI430048170	0.000193878	0.428253	TGFB1
LNCV6_137561_PI430048170	7.97e-07	0.428281	LATS2
LNCV6_142821_PI430048170	0.542918	0.4287	SBK1
LNCV6_3206_PI430048170	4.03e-09	0.428839	ENC1
LNCV6_133200_PI430048170	0.000232429	0.429068	FOXM1
LNCV6_141245_PI430048170	3.57e-05	0.429668	GAS2L3
LNCV6_65432_PI430048170	9.14e-06	0.429795	ODC1
LNCV6_131784_PI430048170	1.02e-09	0.429822	SRGAP2B
LNCV6_128885_PI430048170	0.000193546	0.429845	TRIB3
LNCV6_129973_PI430048170	6.44e-09	0.429944	PRKDC
LNCV6_141681_PI430048170	2.99e-06	0.430124	SPEF1
LNCV6_129244_PI430048170	2e-07	0.430261	HSPH1
LNCV6_143849_PI430048170	2.11e-07	0.430335	EHD3
LNCV6_144437_PI430048170	0.268677	0.430381	MKX
LNCV6_135464_PI430048170	5.2e-06	0.430383	SLC52A3
LNCV6_139011_PI430048170	6.39e-09	0.430424	GLA
LNCV6_134811_PI430048170	0.00348875	0.430437	SPANXD
LNCV6_135023_PI430048170	2.87e-08	0.430915	RFC4
LNCV6_135491_PI430048170	1.07e-05	0.430916	ATP2C2
LNCV6_145565_PI430048170	1.33e-05	0.430962	ORC6
LNCV6_138969_PI430048170	1.85e-06	0.430977	NOX4
LNCV6_136455_PI430048170	0.00110233	0.431036	PRKCDBP
LNCV6_140443_PI430048170	0.752406	0.431062	COL28A1
LNCV6_73473_PI430048170	7.39e-09	0.431064	RUVBL1
LNCV6_144115_PI430048170	5.93e-09	0.431144	PTGFRN
LNCV6_84787_PI430048170	1.44e-08	0.431214	CAMKK1
LNCV6_102799_PI430048170	0.000168457	0.431376	RBFA
LNCV6_145686_PI430048170	0.070275	0.431418	CDON
LNCV6_132028_PI430048170	0.000123596	0.431573	CENPE
LNCV6_131446_PI430048170	2.75e-08	0.431655	C11orf84
LNCV6_133844_PI430048170	0.000126858	0.432555	DNM1
LNCV6_137100_PI430048170	2.24e-07	0.432642	ADAMTS7
LNCV6_131499_PI430048170	5.28e-06	0.432648	CTSZ
LNCV6_143629_PI430048170	2.4e-07	0.433097	BHLHE40
LNCV6_134174_PI430048170	3.31e-07	0.433547	ZNF200
LNCV6_51837_PI430048170	7.53e-06	0.433687	FAM72D
LNCV6_133636_PI430048170	2.15e-05	0.433756	MCM2
LNCV6_61137_PI430048170	4.48e-05	0.43395	PGF
LNCV6_140230_PI430048170	0.0022445	0.43397	TREML1
LNCV6_130692_PI430048170	1.5e-08	0.434015	KDM1B
LNCV6_133510_PI430048170	0.02021	0.434105	FAM69B
LNCV6_126810_PI430048170	0.00462788	0.434122	NLGN2
LNCV6_136060_PI430048170	0.000205965	0.434277	EGFLAM
LNCV6_141259_PI430048170	0.00396321	0.434415	FCN1
LNCV6_136720_PI430048170	0.00702091	0.434418	WWTR1
LNCV6_142956_PI430048170	0.735108	0.434698	FZD9
LNCV6_145331_PI430048170	0.160721	0.434734	ZNF850
LNCV6_136608_PI430048170	0.188001	0.434759	MYOM1
LNCV6_131237_PI430048170	7.25e-06	0.434887	HLX
LNCV6_141038_PI430048170	0.0021	0.435123	EDA2R
LNCV6_145131_PI430048170	0.839672	0.435209	BAGE
LNCV6_140896_PI430048170	0.00304495	0.435304	CLGN
LNCV6_135342_PI430048170	0.0890022	0.435309	MRAP
LNCV6_131176_PI430048170	0.164734	0.435384	CYP24A1
LNCV6_55477_PI430048170	0.000227254	0.435401	DTL
LNCV6_128550_PI430048170	0.0681555	0.435472	DSG3
LNCV6_135883_PI430048170	0.181317	0.435691	SSX4
LNCV6_130055_PI430048170	3.24e-06	0.435856	PFKFB4
LNCV6_144116_PI430048170	0.0385283	0.43616	SPANXA2
LNCV6_137944_PI430048170	0.000191527	0.436246	SEMA5B
LNCV6_135494_PI430048170	0.000660137	0.436339	PPL
LNCV6_122324_PI430048170	0.0578883	0.436436	ERG
LNCV6_134312_PI430048170	0.0122944	0.436535	EXO1
LNCV6_138226_PI430048170	0.117153	0.436558	SLPI
LNCV6_144588_PI430048170	0.815844	0.43669	PNMA3
LNCV6_98398_PI430048170	0.489043	0.43672	PEG3
LNCV6_68647_PI430048170	5.02e-06	0.436769	GNB4
LNCV6_138367_PI430048170	1.94e-05	0.437228	DAB2
LNCV6_134021_PI430048170	0.00084002	0.437248	EFNA2
LNCV6_131214_PI430048170	0.000202232	0.437472	ADAM32
LNCV6_137727_PI430048170	6.45e-05	0.437555	CDH5
LNCV6_138853_PI430048170	0.00193173	0.437604	HIST2H2AA3
LNCV6_136265_PI430048170	5.15e-06	0.437611	PLEKHG5
LNCV6_140566_PI430048170	0.000104524	0.437654	ANKRD10
LNCV6_94928_PI430048170	2.09e-07	0.437663	LDHA
LNCV6_52065_PI430048170	0.0602051	0.437687	FAM71E1
LNCV6_126628_PI430048170	0.00193344	0.437971	TRPS1
LNCV6_135858_PI430048170	0.00675179	0.438101	FHOD3
LNCV6_135476_PI430048170	1.01e-06	0.438141	HECW2
LNCV6_133263_PI430048170	6.65e-06	0.43821	HEG1
LNCV6_90936_PI430048170	0.119177	0.4383	SEMA6A
LNCV6_123979_PI430048170	9.09e-05	0.438307	SOX4
LNCV6_132750_PI430048170	0.00328193	0.438349	SIGLEC12
LNCV6_127961_PI430048170	0.134136	0.438614	IRX1
LNCV6_136021_PI430048170	6.14e-06	0.438645	KIF24
LNCV6_139019_PI430048170	0.307734	0.438723	C5orf46
LNCV6_144776_PI430048170	0.413056	0.438992	PENK
LNCV6_132083_PI430048170	0.000892661	0.43915	LTBP2
LNCV6_134272_PI430048170	0.0797112	0.439225	RETN
LNCV6_134470_PI430048170	0.00238518	0.439417	TMEM155
LNCV6_139014_PI430048170	2.19e-05	0.439597	MCM4
LNCV6_135478_PI430048170	1.83e-05	0.439615	PRR5L
LNCV6_54025_PI430048170	0.105163	0.439625	PODN
LNCV6_135447_PI430048170	0.0812746	0.439703	TEX101
LNCV6_135608_PI430048170	0.00963033	0.439784	IYD
LNCV6_127032_PI430048170	0.106992	0.439925	AQP2
LNCV6_130403_PI430048170	8.33e-05	0.439948	AURKB
LNCV6_141483_PI430048170	0.000244312	0.440202	ADORA2B
LNCV6_135235_PI430048170	0.000698502	0.440316	HOOK3
LNCV6_128312_PI430048170	7.01e-06	0.440447	BFSP1
LNCV6_130404_PI430048170	2.77e-05	0.440781	AURKC
LNCV6_129533_PI430048170	0.000107758	0.440792	MCM10
LNCV6_99973_PI430048170	0.607305	0.440843	RSPO3
LNCV6_142331_PI430048170	0.128823	0.441051	XKR6
LNCV6_127266_PI430048170	0.184097	0.441066	PCDH10
LNCV6_142897_PI430048170	7.44e-07	0.441158	EPHB4
LNCV6_130208_PI430048170	2.65e-06	0.441189	EPO
LNCV6_136546_PI430048170	0.12601	0.441328	FOXI3
LNCV6_131955_PI430048170	0.0669636	0.441567	ARHGEF4
LNCV6_137753_PI430048170	3.86e-07	0.441579	RARG
LNCV6_144977_PI430048170	0.0159604	0.441822	TBX18
LNCV6_78035_PI430048170	1.67e-07	0.441915	ADAP1
LNCV6_131240_PI430048170	2.92e-07	0.441966	CEP89
LNCV6_138986_PI430048170	0.0605177	0.442138	SOX15
LNCV6_131771_PI430048170	0.00435322	0.442231	POU4F1
LNCV6_134352_PI430048170	3.38e-06	0.442442	FERMT1
LNCV6_132031_PI430048170	0.000395546	0.44247	CENPH
LNCV6_141517_PI430048170	4.21e-05	0.442751	STXBP1
LNCV6_126845_PI430048170	0.00266761	0.443101	IL17RB
LNCV6_120498_PI430048170	0.55041	0.443106	TPM1
LNCV6_140136_PI430048170	4.28e-05	0.443245	MFRP
LNCV6_78928_PI430048170	0.000396689	0.443248	TRIP6
LNCV6_139426_PI430048170	3.07e-07	0.443262	PAK1IP1
LNCV6_128319_PI430048170	9.77e-05	0.443275	CFI
LNCV6_140962_PI430048170	1.07e-07	0.443278	TEAD3
LNCV6_132688_PI430048170	0.150553	0.443332	FGFBP1
LNCV6_143459_PI430048170	0.000629096	0.443375	CNTNAP1
LNCV6_128009_PI430048170	0.0742741	0.443555	ITIH3
LNCV6_143315_PI430048170	2.54e-07	0.443769	TCFL5
LNCV6_126994_PI430048170	0.00452181	0.444027	AKAP4
LNCV6_145526_PI430048170	0.000226692	0.444199	ATP10A
LNCV6_131253_PI430048170	2.66e-08	0.444312	FJX1
LNCV6_131143_PI430048170	4.49e-09	0.444684	TGIF1
LNCV6_131192_PI430048170	7.24e-05	0.44474	KIAA1549L
LNCV6_132435_PI430048170	0.999825	0.44476	ADAMTS8
LNCV6_129359_PI430048170	0.232124	0.444904	FBXO2
LNCV6_144820_PI430048170	0.0851754	0.445212	NEXN
LNCV6_133569_PI430048170	2.73e-06	0.445225	ATAD2
LNCV6_137575_PI430048170	0.156044	0.445244	NPPA
LNCV6_132598_PI430048170	0.281177	0.44525	LCN2
LNCV6_137989_PI430048170	0.620767	0.445499	LILRA3
LNCV6_130574_PI430048170	0.000367408	0.445609	CYB5R2
LNCV6_131225_PI430048170	0.0162874	0.445627	ULBP1
LNCV6_134565_PI430048170	2.43e-08	0.446018	PRPF4
LNCV6_59225_PI430048170	0.127686	0.446079	IL22
LNCV6_133155_PI430048170	1.38e-07	0.446092	DYX1C1
LNCV6_134411_PI430048170	1.39e-06	0.44621	GNA15
LNCV6_129200_PI430048170	0.0461401	0.44678	MEOX1
LNCV6_57116_PI430048170	1.81e-06	0.446963	OSBPL5
LNCV6_128583_PI430048170	5.65e-05	0.447194	CD14
LNCV6_136452_PI430048170	1.27e-10	0.447408	TPD52L2
LNCV6_129280_PI430048170	2.65e-08	0.447414	SNRPB
LNCV6_137888_PI430048170	2.01e-05	0.447417	MYO7B
LNCV6_140214_PI430048170	0.00447364	0.447573	BTBD11
LNCV6_133357_PI430048170	4.49e-09	0.447671	KCTD20
LNCV6_67191_PI430048170	7.1e-05	0.447727	PARPBP
LNCV6_141137_PI430048170	0.0300179	0.447819	ZCCHC12
LNCV6_129581_PI430048170	0.000325002	0.447978	HIST1H3F
LNCV6_141992_PI430048170	9.72e-05	0.448058	SGOL2
LNCV6_137226_PI430048170	0.188743	0.448086	OR4S1
LNCV6_107093_PI430048170	1e-05	0.448095	DOCK4
LNCV6_144785_PI430048170	0.921416	0.448142	CNN1
LNCV6_129441_PI430048170	0.00329383	0.448169	ANKRD61
LNCV6_119694_PI430048170	1.12e-09	0.448464	SRGAP1
LNCV6_128804_PI430048170	0.131755	0.448575	CRISP3
LNCV6_138623_PI430048170	7.26e-08	0.448599	SH2B3
LNCV6_137145_PI430048170	3.01e-06	0.448865	DOK5
LNCV6_126201_PI430048170	5.93e-08	0.449627	DKC1
LNCV6_132661_PI430048170	0.408013	0.449691	LMX1A
LNCV6_143713_PI430048170	0.000609751	0.449718	C10orf35
LNCV6_127577_PI430048170	0.000783436	0.449877	HSPA4L
LNCV6_137259_PI430048170	9.3e-10	0.44992	MAPRE1
LNCV6_134767_PI430048170	3.51e-05	0.449944	BCL6B
LNCV6_142557_PI430048170	0.000194924	0.450069	KIF7
LNCV6_134496_PI430048170	4.46e-07	0.45022	PPFIA1
LNCV6_139898_PI430048170	0.0389446	0.45025	VGLL3
LNCV6_143603_PI430048170	7.25e-07	0.450436	SPRY1
LNCV6_135497_PI430048170	6.64e-05	0.450585	AVPI1
LNCV6_139432_PI430048170	0.00145651	0.450745	HIST1H4I
LNCV6_141873_PI430048170	1.29e-06	0.45081	IL3RA
LNCV6_139490_PI430048170	5.56e-05	0.450883	C16orf59
LNCV6_133860_PI430048170	0.00954804	0.451021	TSPAN2
LNCV6_131636_PI430048170	2.75e-05	0.451227	PROS1
LNCV6_141860_PI430048170	2.98e-08	0.451395	ZNF707
LNCV6_136205_PI430048170	0.278989	0.451637	AQP6
LNCV6_138391_PI430048170	0.594217	0.452017	PRELP
LNCV6_139836_PI430048170	0.000527411	0.452088	C5orf66
LNCV6_134992_PI430048170	4.77e-05	0.452147	HOXA5
LNCV6_128612_PI430048170	0.000333881	0.452245	PDCD2L
LNCV6_140966_PI430048170	0.0968532	0.452265	RAMP1
LNCV6_131548_PI430048170	2e-05	0.452266	CD93
LNCV6_145588_PI430048170	8e-05	0.452365	EVA1A
LNCV6_144388_PI430048170	2.88e-08	0.452509	CETN2
LNCV6_143842_PI430048170	0.539382	0.452515	LEP
LNCV6_127594_PI430048170	8.48e-07	0.452544	RTEL1
LNCV6_128170_PI430048170	0.0286898	0.453092	CERKL
LNCV6_138800_PI430048170	2.93e-07	0.453266	SKP2
LNCV6_128777_PI430048170	0.398862	0.453302	UGT2B10
LNCV6_142914_PI430048170	0.0383024	0.453505	MLF1
LNCV6_141671_PI430048170	0.00495725	0.453515	SLC1A3
LNCV6_133818_PI430048170	9.24e-05	0.45353	ESPL1
LNCV6_131461_PI430048170	0.00184568	0.453639	FADS2
LNCV6_129882_PI430048170	1.6e-06	0.453684	TDRKH
LNCV6_128023_PI430048170	0.00381465	0.453796	ARMC2
LNCV6_132915_PI430048170	0.193943	0.453885	PNMA6A
LNCV6_141372_PI430048170	2.28e-05	0.45401	SCCPDH
LNCV6_129093_PI430048170	0.544242	0.454045	ANHX
LNCV6_88844_PI430048170	2.68e-06	0.454592	PKM
LNCV6_129047_PI430048170	9.07e-07	0.454629	C20orf27
LNCV6_135200_PI430048170	2.91e-05	0.45479	NFAM1
LNCV6_53128_PI430048170	0.000795506	0.454825	KIAA0101
LNCV6_142134_PI430048170	2.52e-05	0.455055	SPATS2L
LNCV6_53715_PI430048170	0.0168913	0.45511	COL16A1
LNCV6_137692_PI430048170	0.0276719	0.455168	MEFV
LNCV6_138467_PI430048170	0.0466248	0.45531	SLC6A3
LNCV6_127350_PI430048170	0.197118	0.45531	RNF212
LNCV6_137595_PI430048170	0.00083908	0.455374	COL27A1
LNCV6_140526_PI430048170	1.35e-05	0.455523	CD86
LNCV6_91627_PI430048170	1.31e-05	0.455559	P3H1
LNCV6_126917_PI430048170	2.01e-07	0.455895	TIGD5
LNCV6_130193_PI430048170	0.967039	0.456434	INSL4
LNCV6_132862_PI430048170	4.26e-05	0.456556	MISP
LNCV6_144636_PI430048170	0.0478338	0.456638	ERVMER34-1
LNCV6_138569_PI430048170	0.0638495	0.456744	FAM84A
LNCV6_92878_PI430048170	0.578739	0.45684	IQCJ-SCHIP1
LNCV6_138963_PI430048170	0.000125586	0.457103	CCND2
LNCV6_129653_PI430048170	0.00441384	0.457247	MAPK12
LNCV6_133299_PI430048170	0.000263453	0.457331	LCP2
LNCV6_134838_PI430048170	0.00109575	0.457432	CSGALNACT1
LNCV6_136718_PI430048170	0.00464533	0.457529	BEND6
LNCV6_64217_PI430048170	4.41e-06	0.45759	LMNB2
LNCV6_141248_PI430048170	0.0428348	0.457604	CLTCL1
LNCV6_135923_PI430048170	0.0257791	0.457678	BIRC8
LNCV6_137076_PI430048170	8.94e-05	0.457732	TYMS
LNCV6_131576_PI430048170	1.14e-06	0.45774	FAM83H
LNCV6_141814_PI430048170	0.812334	0.45793	KCNMA1
LNCV6_107137_PI430048170	1.28e-06	0.458339	EIF6
LNCV6_132294_PI430048170	7.27e-09	0.458458	C8orf76
LNCV6_133866_PI430048170	3.02e-06	0.458524	KIF16B
LNCV6_141901_PI430048170	5.4e-05	0.458572	HDGFRP3
LNCV6_142810_PI430048170	0.121848	0.458724	UTS2
LNCV6_132958_PI430048170	0.0129267	0.458765	MPDZ
LNCV6_138422_PI430048170	0.0147121	0.458777	ARTN
LNCV6_128531_PI430048170	0.00201791	0.458824	F3
LNCV6_136199_PI430048170	0.000486787	0.458855	CBLN4
LNCV6_60093_PI430048170	3.17e-07	0.458892	EPSTI1
LNCV6_136204_PI430048170	1.53e-05	0.459427	NUF2
LNCV6_142775_PI430048170	1.08e-11	0.459466	CBX1
LNCV6_139684_PI430048170	1.61e-06	0.459468	CDKN2D
LNCV6_145148_PI430048170	0.00306695	0.459637	DHCR7
LNCV6_130481_PI430048170	0.0019914	0.459677	NR5A2
LNCV6_129425_PI430048170	0.000388854	0.459687	CACNA1H
LNCV6_142290_PI430048170	0.000987043	0.459729	SV2A
LNCV6_136879_PI430048170	3.99e-11	0.460041	RCC2
LNCV6_145617_PI430048170	6.41e-06	0.460286	GBP1
LNCV6_129035_PI430048170	0.79069	0.460411	CADPS
LNCV6_107095_PI430048170	3.85e-05	0.460428	TUSC3
LNCV6_131270_PI430048170	0.000142475	0.460555	LILRA2
LNCV6_131643_PI430048170	1.51e-05	0.460587	PCNA
LNCV6_136612_PI430048170	0.00787724	0.460648	CHRD
LNCV6_142599_PI430048170	9.47e-06	0.460669	UBTD1
LNCV6_127150_PI430048170	3.08e-06	0.460873	C1orf216
LNCV6_143706_PI430048170	0.412285	0.461079	A1CF
LNCV6_139109_PI430048170	0.000881803	0.461195	USP18
LNCV6_70927_PI430048170	1.07e-06	0.461348	TRMT6
LNCV6_135956_PI430048170	1.14e-05	0.461381	SNRPD1
LNCV6_135565_PI430048170	0.093773	0.461493	KLHL34
LNCV6_130770_PI430048170	0.0188558	0.461847	UBD
LNCV6_144429_PI430048170	2.85e-07	0.461847	C10orf2
LNCV6_132064_PI430048170	0.42441	0.461871	LIPI
LNCV6_129922_PI430048170	0.489628	0.462077	HEPACAM2
LNCV6_145560_PI430048170	0.000541376	0.462093	ORC1
LNCV6_129623_PI430048170	0.0121862	0.462207	SERTAD4
LNCV6_142745_PI430048170	3.64e-06	0.462246	RAB36
LNCV6_128373_PI430048170	0.448219	0.462283	ZFHX4
LNCV6_135736_PI430048170	1.61e-05	0.462319	ZNF185
LNCV6_99535_PI430048170	3.51e-10	0.462322	SMS
LNCV6_127599_PI430048170	0.00266039	0.462429	CACNG8
LNCV6_127086_PI430048170	6.12e-09	0.462464	RAP2A
LNCV6_131097_PI430048170	6.67e-09	0.462707	COLGALT1
LNCV6_142904_PI430048170	1.5e-05	0.462785	KCNE5
LNCV6_128215_PI430048170	0.40027	0.462893	CPA6
LNCV6_127542_PI430048170	2.93e-05	0.462956	C1orf54
LNCV6_136210_PI430048170	1.69e-05	0.46309	SLC39A5
LNCV6_128150_PI430048170	0.00653671	0.463335	PALLD
LNCV6_131476_PI430048170	1.6e-06	0.463354	LURAP1L
LNCV6_130297_PI430048170	0.000120315	0.463449	METTL12
LNCV6_142596_PI430048170	0.00391474	0.463501	IL31RA
LNCV6_135649_PI430048170	9.31e-05	0.463591	POLR2I
LNCV6_136502_PI430048170	0.391589	0.463706	XAGE2
LNCV6_78931_PI430048170	0.000467098	0.463806	MUC3A
LNCV6_143636_PI430048170	0.100937	0.464057	PCP4L1
LNCV6_134259_PI430048170	0.00137122	0.464173	ITGAM
LNCV6_140353_PI430048170	0.195289	0.464377	PCDHA8
LNCV6_137336_PI430048170	0.968028	0.464425	SFRP1
LNCV6_132898_PI430048170	1.05e-07	0.464735	FAM102B
LNCV6_134542_PI430048170	0.88817	0.464893	TNN
LNCV6_130599_PI430048170	9.89e-08	0.465029	ANP32E
LNCV6_143875_PI430048170	1.33e-07	0.46521	ACOT7
LNCV6_126631_PI430048170	6.54e-05	0.465373	NUAK2
LNCV6_71163_PI430048170	3.4e-06	0.465439	TGIF2-C20orf24
LNCV6_54799_PI430048170	0.00024691	0.465734	S100A16
LNCV6_130749_PI430048170	0.0158441	0.465817	AVPR1A
LNCV6_95665_PI430048170	8.62e-06	0.465822	TCTEX1D2
LNCV6_144746_PI430048170	0.000104285	0.465842	MOSPD1
LNCV6_133926_PI430048170	2.2e-10	0.466185	ZC3HAV1L
LNCV6_135192_PI430048170	2.4e-07	0.46631	PLXNA3
LNCV6_134782_PI430048170	0.0243618	0.466427	HMX2
LNCV6_127633_PI430048170	5.6e-05	0.466464	IQGAP3
LNCV6_71278_PI430048170	8.23e-08	0.466536	CTSA
LNCV6_126640_PI430048170	0.313438	0.466565	PGPEP1L
LNCV6_132396_PI430048170	8.12e-06	0.466664	VCL
LNCV6_138802_PI430048170	3.32e-06	0.466995	C1orf112
LNCV6_135935_PI430048170	1.58e-06	0.467197	PPFIA3
LNCV6_127867_PI430048170	5.09e-06	0.467409	TYROBP
LNCV6_145156_PI430048170	0.0946563	0.467457	AMZ1
LNCV6_137130_PI430048170	3.58e-05	0.467526	BLM
LNCV6_111746_PI430048170	8.87e-06	0.467693	NOD1
LNCV6_141458_PI430048170	0.00346496	0.467737	PCDHB16
LNCV6_127766_PI430048170	1.91e-05	0.467766	ECSCR
LNCV6_129095_PI430048170	0.00157578	0.467783	CDC25A
LNCV6_144986_PI430048170	0.632621	0.467838	LMOD1
LNCV6_143144_PI430048170	0.00018521	0.468008	PLA2R1
LNCV6_128419_PI430048170	1.69e-08	0.46802	YWHAG
LNCV6_144930_PI430048170	2.49e-07	0.468052	CPT1C
LNCV6_129995_PI430048170	7.48e-06	0.46814	PPP1R18
LNCV6_142390_PI430048170	0.000420966	0.468285	ADGRA2
LNCV6_127750_PI430048170	8.87e-09	0.468305	NUDT1
LNCV6_94794_PI430048170	0.0126366	0.468397	TSPAN8
LNCV6_140928_PI430048170	0.0949394	0.468442	C10orf111
LNCV6_143053_PI430048170	0.00188535	0.468652	TSHZ3
LNCV6_139916_PI430048170	5e-09	0.468711	MED30
LNCV6_139326_PI430048170	0.018556	0.468757	DIRC1
LNCV6_143698_PI430048170	1.53e-06	0.468832	LYAR
LNCV6_145535_PI430048170	3.08e-05	0.468857	TNFSF4
LNCV6_93773_PI430048170	0.00175782	0.469011	LRRC6
LNCV6_142462_PI430048170	0.000573096	0.469257	CCDC3
LNCV6_132512_PI430048170	3.37e-06	0.469298	ACSL4
LNCV6_134533_PI430048170	4.28e-05	0.469532	CPNE1
LNCV6_133566_PI430048170	2.3e-05	0.469702	ATAD5
LNCV6_134619_PI430048170	0.000550421	0.469768	CDCA3
LNCV6_129771_PI430048170	9.74e-06	0.469826	LCA5
LNCV6_142720_PI430048170	0.0338372	0.469853	CX3CR1
LNCV6_129157_PI430048170	0.00167554	0.469861	FAT2
LNCV6_61003_PI430048170	3.56e-05	0.469908	HIF1A
LNCV6_134589_PI430048170	5.06e-05	0.470155	KIAA1462
LNCV6_60920_PI430048170	0.000818148	0.470352	FERMT2
LNCV6_127298_PI430048170	0.251365	0.470569	RNF150
LNCV6_143828_PI430048170	0.150731	0.470743	DIO1
LNCV6_95407_PI430048170	0.0963248	0.470798	GALNT15
LNCV6_142655_PI430048170	7.26e-09	0.470833	GTPBP4
LNCV6_130045_PI430048170	0.168432	0.471106	RDH16
LNCV6_127712_PI430048170	3.47e-07	0.471298	NFIL3
LNCV6_127972_PI430048170	0.00317237	0.47135	PVRL4
LNCV6_144914_PI430048170	2.88e-05	0.471393	TMEFF1
LNCV6_129931_PI430048170	0.084242	0.471568	SLC7A4
LNCV6_132155_PI430048170	0.0602094	0.471843	EFHB
LNCV6_139523_PI430048170	0.0947523	0.47194	BACE2
LNCV6_140423_PI430048170	6.13e-05	0.472214	HGH1
LNCV6_129317_PI430048170	2.97e-06	0.472533	TTF2
LNCV6_141037_PI430048170	1.45e-05	0.472632	PLXNC1
LNCV6_131242_PI430048170	0.012954	0.472677	ATHL1
LNCV6_131056_PI430048170	0.501732	0.472689	SCGB3A2
LNCV6_143652_PI430048170	0.000225193	0.472865	HGF
LNCV6_143384_PI430048170	0.242887	0.472868	C11orf16
LNCV6_129394_PI430048170	5.08e-10	0.472952	XRN2
LNCV6_140193_PI430048170	6.02e-06	0.473158	2017-09-11
LNCV6_133290_PI430048170	0.0321868	0.473196	SSPN
LNCV6_135395_PI430048170	1.56e-07	0.473282	ZWILCH
LNCV6_143921_PI430048170	3.32e-07	0.473396	FBXL18
LNCV6_133043_PI430048170	3.49e-05	0.473428	SYT11
LNCV6_141504_PI430048170	0.00211907	0.473476	SLCO4A1
LNCV6_145382_PI430048170	2.26e-05	0.473742	LBH
LNCV6_144989_PI430048170	6.53e-05	0.473748	IFI30
LNCV6_144201_PI430048170	0.0038465	0.473973	PLSCR4
LNCV6_140728_PI430048170	0.0162718	0.473997	ECM2
LNCV6_145684_PI430048170	2.01e-06	0.474072	CENPQ
LNCV6_116029_PI430048170	8.57e-05	0.474195	FANCI
LNCV6_134976_PI430048170	0.0166453	0.474501	PTRF
LNCV6_2879_PI430048170	0.000242206	0.474596	TRO
LNCV6_130265_PI430048170	0.0517681	0.474599	LRP5
LNCV6_145454_PI430048170	8.12e-06	0.475322	NHS
LNCV6_126748_PI430048170	0.000274418	0.475346	HIST2H3C
LNCV6_142637_PI430048170	0.00192615	0.475376	RIPPLY3
LNCV6_79642_PI430048170	0.0149827	0.475658	TNFRSF10C
LNCV6_137463_PI430048170	0.850976	0.475699	MAPK4
LNCV6_140268_PI430048170	0.45249	0.475842	OR2A12
LNCV6_139042_PI430048170	3.14e-07	0.475865	CRTC3
LNCV6_144309_PI430048170	0.00827819	0.476022	SSX5
LNCV6_140467_PI430048170	0.11929	0.476134	FABP7
LNCV6_135727_PI430048170	0.762435	0.4762	GHRH
LNCV6_128238_PI430048170	0.0267115	0.476209	PHLDA2
LNCV6_133126_PI430048170	0.0364525	0.476295	TMEM119
LNCV6_142509_PI430048170	6.11e-07	0.476751	EME1
LNCV6_139493_PI430048170	7.07e-06	0.47692	SIGLEC7
LNCV6_139065_PI430048170	0.407355	0.477104	VWDE
LNCV6_145093_PI430048170	0.0554365	0.477284	HS3ST3B1
LNCV6_135385_PI430048170	0.00138374	0.477678	KCNJ8
LNCV6_132811_PI430048170	0.000544411	0.47782	PHEX
LNCV6_145630_PI430048170	9.82e-05	0.477849	FGR
LNCV6_135652_PI430048170	0.166152	0.477852	C6orf222
LNCV6_71096_PI430048170	3.58e-05	0.47796	PDRG1
LNCV6_132760_PI430048170	0.54205	0.477963	HRG
LNCV6_138452_PI430048170	4.66e-08	0.478005	DDX31
LNCV6_140088_PI430048170	0.0259669	0.47816	HTRA4
LNCV6_133352_PI430048170	0.221876	0.478515	PF4
LNCV6_128860_PI430048170	7.8e-07	0.478631	SEC23A
LNCV6_145714_PI430048170	2.27e-07	0.478845	NOL6
LNCV6_129751_PI430048170	8.6e-07	0.478888	NEK11
LNCV6_143861_PI430048170	7.48e-09	0.478904	C1orf198
LNCV6_141388_PI430048170	6.35e-06	0.478987	TOMM34
LNCV6_78158_PI430048170	0.00193008	0.479128	THSD7A
LNCV6_130786_PI430048170	0.929889	0.479233	APOD
LNCV6_133468_PI430048170	0.21822	0.479764	SHISA2
LNCV6_126788_PI430048170	0.152863	0.479834	CHRDL1
LNCV6_135199_PI430048170	0.122059	0.479907	TCP10L
LNCV6_134823_PI430048170	0.0557968	0.480088	ELAVL2
LNCV6_135979_PI430048170	0.000213183	0.480146	IFI16
LNCV6_130787_PI430048170	0.000433763	0.480249	APOE
LNCV6_129827_PI430048170	0.000228984	0.480362	ELOVL2
LNCV6_142513_PI430048170	0.00580371	0.480381	SULT4A1
LNCV6_140468_PI430048170	0.00149962	0.480505	CDC45
LNCV6_130135_PI430048170	1.84e-06	0.480513	CD300LF
LNCV6_128558_PI430048170	7.12e-09	0.480583	SHB
LNCV6_68029_PI430048170	3.77e-05	0.480636	CHEK1
LNCV6_143817_PI430048170	7.9e-08	0.480774	CRIM1
LNCV6_142601_PI430048170	0.720258	0.480791	VIP
LNCV6_130195_PI430048170	0.0469008	0.481092	CYP2B6
LNCV6_126804_PI430048170	1.72e-07	0.4812	PRIM2
LNCV6_67786_PI430048170	0.000629194	0.48121	XRCC3
LNCV6_105761_PI430048170	0.000169137	0.481215	ARHGAP11A
LNCV6_127544_PI430048170	4.19e-08	0.48123	ACVR1
LNCV6_132174_PI430048170	0.000278438	0.4814	MKI67
LNCV6_141376_PI430048170	0.000340935	0.481535	GJA4
LNCV6_127346_PI430048170	3.05e-05	0.481608	ZNF607
LNCV6_74202_PI430048170	0.000355523	0.481812	PROM1
LNCV6_128181_PI430048170	4.24e-05	0.481854	PEA15
LNCV6_136657_PI430048170	7.18e-05	0.481882	PAQR4
LNCV6_143590_PI430048170	1.38e-06	0.482092	CLDN7
LNCV6_139601_PI430048170	0.151574	0.482208	ADIPOQ
LNCV6_133631_PI430048170	0.00704624	0.482408	ACBD7
LNCV6_138521_PI430048170	0.0010207	0.482516	RASL12
LNCV6_128581_PI430048170	0.00011157	0.482603	TIMM8A
LNCV6_131741_PI430048170	0.00836462	0.482611	URI1
LNCV6_130704_PI430048170	1.67e-06	0.482946	DDRGK1
LNCV6_131666_PI430048170	0.503184	0.483544	DACT3
LNCV6_138439_PI430048170	0.000461725	0.48374	CD274
LNCV6_129984_PI430048170	0.463704	0.483954	LCE2B
LNCV6_137705_PI430048170	2.22e-06	0.484	TLR4
LNCV6_143490_PI430048170	1.38e-06	0.484273	WDR12
LNCV6_130708_PI430048170	1.47e-05	0.484329	C15orf26
LNCV6_135136_PI430048170	1.33e-09	0.484334	ZNFX1
[truncated: 16,854 more rows]
