# Supplementary material for: CircTHBS1 drives gastric cancer progression by increasing INHBA mRNA expression and stability in a ceRNA- and RBP-dependent manner
Source: Cell Death Dis. 2022 Mar 25;13(3):266. doi: 10.1038/s41419-022-04720-0 (PMC8949653; doi:10.1038/s41419-022-04720-0)
Supplement: Supplementary file 4 — Supplementary Table S3 [file 41419_2022_4720_MOESM4_ESM.xlsx]

## Sheet: 1
Accession	Coverage [%]	MW [kDa]	Score	Gene Symbol	Abundance	# Protein Groups
P13645	54	58.8	153.81	KRT10	2764054661	NC
P04264	46	66	121.04	KRT1	3337559084	NC
P35908	61	65.4	88.6	KRT2	1024552395	NC
P35527	71	62	87.95	KRT9	1029956884	NC
P52732	34	119.1	53.38	KIF11	2.73769e+08	NC
P13647	35	62.3	45.29	KRT5	9.02486e+07	NC
P04259	39	60	42.03	KRT6B	29597045	NC
P02538	40	60	39.29	KRT6A	1.04344e+07	NC
P02533	33	51.5	36.91	KRT14	3.51068e+07	NC
P08779	36	51.2	34.82	KRT16	4.21211e+07	NC
P09874	26	113	28.24	PARP1	7.08655e+07	NC
P07437	24	49.6	17.19	TUBB	1.94096e+07	NC
A2NJV5	19	13.1	16.12	IGKV2-29	2241022445	NC
O75367	39	39.6	15.27	H2AFY	5.26226e+07	NC
P15924	6	331.6	14.39	DSP	1.84909e+07	NC
P63261	37	41.8	14.35	ACTG1	258176	NC
P60709	37	41.7	14.24	ACTB	29950282	NC
Q7Z794	9	61.9	13.09	KRT77	2.70812e+08	NC
P68104	16	50.1	12.72	EEF1A1	5.66558e+07	NC
P16403	24	21.4	12.25	HIST1H1C	1.11834e+08	NC
Q07955	21	27.7	10.94	SRSF1	15105043	NC
P02768	16	69.3	10.81	ALB	2.36002e+07	NC
P25705	17	59.7	10.71	ATP5A1	8.00038e+06	NC
Q13509	16	50.4	10.36	TUBB3	998913	NC
P62826	27	24.4	9.21	RAN	9.14325e+06	NC
Q02413	10	113.7	8.69	DSG1	1.15791e+07	NC
A0A075B6R9	13	13.1	8.49		2.78364e+06	NC
Q04695	16	48.1	8.02	KRT17	3446954	NC
P23396	24	26.7	7.57	RPS3	6.99784e+06	NC
Q8NHM4	12	26.5	7.39	PRSS3P2	7.66758e+06	NC
P36578	13	47.7	7.3	RPL4	8.23423e+06	NC
Q8N1N4	16	56.8	7.23	KRT78	4.79916e+06	NC
Q96P63	9	46.2	6.92	SERPINB12	3.56206e+06	NC
P04406	24	36	6.57	GAPDH	1.32879e+07	NC
P62805	33	11.4	6.57	HIST1H4A	1.13394e+07	NC
P05141	14	32.8	6.04	SLC25A5	8.78311e+06	NC
P06576	11	56.5	5.87	ATP5B	4.50214e+06	NC
Q02880	5	183.2	5.72	TOP2B	2.78978e+06	NC
P11388	9	174.3	5.54	TOP2A	1.45912e+07	NC
Q6KB66	10	50.5	5.47	KRT80	3.42723e+06	NC
Q07021	12	31.3	4.7	C1QBP	1.78674e+06	NC
P08865	9	32.8	4.67	RPSA	1.48859e+06	NC
P07305	14	20.9	4.61	H1F0	8.60252e+06	NC
P60842	17	46.1	4.58	EIF4A1	7.28563e+06	NC
P62987	17	14.7	4.54	UBA52	2.03486e+07	NC
P50914	11	23.4	4.54	RPL14	3.71476e+06	NC
P62917	13	28	4.48	RPL8	5.53265e+06	NC
P49327	2	273.3	4.35	FASN	2.87881e+06	NC
Q01130	11	25.5	4.27	SRSF2	2.04537e+06	NC
P81605	23	11.3	4	DCD	5.02117e+07	NC
P14923	7	81.7	3.98	JUP	4.97606e+06	NC
P62424	12	30	3.94	RPL7A	6.07465e+06	NC
P12273	35	16.6	3.91	PIP	4.95323e+06	NC
Q5T749	3	64.1	3.85	KPRP	4.05621e+06	NC
Q16629	12	27.4	3.82	SRSF7	5.41003e+06	NC
Q96HS1	6	32	3.7	PGAM5	2.03343e+06	NC
P08238	9	83.2	3.58	HSP90AB1	8.06766e+06	NC
Q9NZT1	26	15.9	3.55	CALML5	4106307	NC
P08670	5	53.6	3.51	VIM	566268	NC
Q9P0M6	17	40	3.5	H2AFY2	2.4787e+06	NC
O00148	5	49.1	3.44	DDX39A	2.23452e+06	NC
Q99623	22	33.3	3.36	PHB2	5.38406e+06	NC
P36957	3	48.7	3.29	DLST	533165	NC
P06702	13	13.2	2.82	S100A9	803352	NC
P26373	5	24.2	2.75	RPL13	1.07529e+06	NC
Q15517	3	51.5	2.65	CDSN	1.48947e+06	NC
P05089	7	34.7	2.64	ARG1	343355	NC
Q13835	3	82.8	2.45	PKP1	2.67128e+06	NC
Q15233	3	54.2	2.32	NONO	500912	NC
P17844	3	69.1	2.28	DDX5	2.11163e+06	NC
P10599	12	11.7	2.23	TXN	1.55703e+06	NC
Q06830	17	22.1	2.21	PRDX1	5.93917e+06	NC
O00571	2	73.2	2.21	DDX3X	807063	NC
P07478	4	26.5	2.2	PRSS2	9113096	NC
P07355	3	38.6	2.16	ANXA2	1.41938e+06	NC
P25311	6	34.2	2.11	AZGP1	5.51668e+06	NC
P61626	8	16.5	2.1	LYZ	1.84362e+06	NC
P40429	11	23.6	2.09	RPL13A	2.08447e+06	NC
P68363	13	50.1	2.07	TUBA1B	1.20923e+07	NC
P40313	4	28	2.05	CTRL	37489304	NC
P30050	5	17.8	2.01	RPL12	1.27846e+06	NC
P31944	15	27.7	2	CASP14	3.22278e+06	NC
P26641	8	50.1	1.99	EEF1G	2.82981e+06	NC
Q12931	2	80.1	1.96	TRAP1	3.67445e+06	NC
P16233	5	51.1	1.91	PNLIP	6.05286e+06	NC
P46781	9	22.6	1.91	RPS9	2881407	NC
P01857	4	36.1	1.91	IGHG1	2.01646e+06	NC
P10809	6	61	1.87	HSPD1	1.64661e+06	NC
P17987	4	60.3	1.87	TCP1	1.01228e+06	NC
Q01469	7	15.2	1.87	FABP5	1.45029e+06	NC
P68871	16	16	1.83	HBB	1140811	NC
P07900	4	84.6	1.82	HSP90AA1	1.43526e+06	NC
P39023	2	46.1	1.82	RPL3	2.18231e+06	NC
P13639	6	95.3	1.8	EEF2	4.84419e+06	NC
P46777	9	34.3	1.79	RPL5	1.21251e+06	NC
P31151	23	11.5	1.78	S100A7	3.20221e+06	NC
P29508	4	44.5	1.77	SERPINB3	2.66504e+06	NC
Q9H853	5	27.5	1.75	TUBA4B	1.70647e+06	NC
Q16777	7	14	1.73	HIST2H2AC	15514315	NC
P61313	15	24.1	1.71	RPL15	2.43024e+06	NC
P11142	2	70.9	1.7	HSPA8	841270	NC
Q00839	1	90.5	1.67	HNRNPU	1.63214e+06	NC
P41091	4	51.1	1.67	EIF2S3	494217	NC
P35232	8	29.8	1.66	PHB	1.33449e+06	NC
Q9BQA1	2	36.7	1.66	WDR77	823156	NC
Q02878	9	32.7	1.64	RPL6	4.14641e+06	NC
P52758	8	14.5	1.61	HRSP12; RIDA	2.46985e+06	NC
Q08188	3	76.6	1.6	TGM3	1.84799e+06	NC
P61978	13	50.9	0	HNRNPK	2.51297e+06	NC
Q9Y5B9	3	119.8	0	SUPT16H	1.35359e+06	NC
Q08554	3	99.9	0	DSC1	3.08874e+06	NC
Q86YZ3	3	282.2	0	HRNR	1.97207e+06	NC
P12277	7	42.6	0	CKB	473567	NC
Q9NR30	3	87.3	0	DDX21	1.24402e+06	NC
P62241	7	24.2	0	RPS8	860270	NC
P84098	13	23.5	0	RPL19	2.64066e+06	NC
P05109	34	10.8	0	S100A8	3.10331e+06	NC
O14979	4	46.4	0	HNRNPDL; HNRPDL	1.38487e+06	NC
P78527	1	468.8	0	PRKDC	581764	NC
Q07020	13	21.6	0	RPL18	2972365	NC
P63244	8	35.1	0	GNB2L1; RACK1	1.17727e+06	NC
Q7Z7K6	16	29.9	0	CENPV		NC
P01040	18	11	0	CSTA	1.37546e+06	NC
P40227	3	58	0	CCT6A	1.31528e+06	NC
P35030	4	32.5	0	PRSS3	4561263	NC
Q5D862	1	247.9	0	FLG2	6.32534e+06	NC
P07477	4	26.5	0	PRSS1	40598332	NC
P62995	5	33.6	0	TRA2B	672170	NC
P60174	5	30.8	0	TPI1	410434	NC
P31943	2	49.2	0	HNRNPH1	1.22756e+06	NC
Q13595	5	32.7	0	TRA2A		NC
P54886	1	87.2	0	ALDH18A1	128121	NC
P11586	1	101.5	0	MTHFD1	428920	NC
P20930	0	434.9	0	FLG	531966	NC
P62701	6	29.6	0	RPS4X	394717	NC
P49411	3	49.5	0	TUFM	789103	NC
P06748	3	32.6	0	NPM1	1.58734e+06	NC
P46782	4	22.9	0	RPS5		NC
Q15366	4	38.6	0	PCBP2	1.04734e+06	NC
P27635	6	24.6	0	RPL10	422185	NC
P19338	2	76.6	0	NCL	512246	NC
P01023	2	163.2	0	A2M	336488	NC
P84243	7	15.3	0	H3F3A; H3F3AP4; H3F3B	2.36849e+06	NC
P30041	4	25	0	PRDX6	757699	NC
P07864	4	36.3	0	LDHC	1.4876e+06	NC
P07814	1	170.5	0	EPRS	463441	NC
Q13247	4	39.6	0	SRSF6	360128	NC
Q08211	1	140.9	0	DHX9	528044	NC
Q9NSB4	1	56.6	0	KRT82	78278864	NC
P62753	3	28.7	0	RPS6	1339741	NC
P62280	5	18.4	0	RPS11	650159	NC
Q5T750	3	26.2	0	C1orf68	2.91216e+06	NC
P20700	1	66.4	0	LMNB1	356817	NC
P14618	2	57.9	0	PKM	798052	NC
Q96HU8	6	22.5	0	DIRAS2	784312	NC
P59665	10	10.2	0	DEFA1; DEFA1B	2.40737e+06	NC
P63104	6	27.7	0	YWHAZ	395345	NC
Q16778	12	13.9	0	HIST2H2BE	757861	NC
Q5TCS8	2	221.3	0	AK9; AKD1	893342	NC
Q02978	5	34	0	SLC25A11	734175	NC
Q14978	1	73.6	0	NOLC1	277451	NC
P06733	2	47.1	0	ENO1	1.1076e+06	NC
P62906	4	24.8	0	RPL10A	1379578	NC
P06239	2	58	0	LCK	711380	NC
P07339	3	44.5	0	CTSD	478124	NC
Q03252	2	69.9	0	LMNB2		NC
P61254	5	17.2	0	RPL26	632798	NC
Q00325	2	40.1	0	SLC25A3	883214	NC
P48741	4	40.2	0	HSPA7	393342	NC
Q9UQ35	0	299.4	0	SRRM2	323473	NC
Q9UBC9	5	18.1	0	SPRR3	1.70576e+06	NC
Q13151	2	30.8	0	HNRNPA0		NC
P58107	1	555.3	0		443794	NC
Q86YQ8	2	63.1	0	CPNE8	391799	NC
P04264	52	66	92.76	KRT1	2550003977	circTHBS1
P13645	37	58.8	83.39	KRT10	2135222949	circTHBS1
P35527	45	62	57.37	KRT9	8.11176e+08	circTHBS1
P35580	18	228.9	54.07	MYH10	8.39426e+07	circTHBS1
P09874	24	113	43.65	PARP1	8.97518e+07	circTHBS1
P02538	25	60	38.9	KRT6A	3.58824e+07	circTHBS1
P35908	39	65.4	37.36	KRT2	5.87962e+08	circTHBS1
P04259	22	60	36.39	KRT6B	4.08175e+06	circTHBS1
P35579	10	226.4	31.82	MYH9	2.86683e+07	circTHBS1
P60709	47	41.7	29.31	ACTB	1022300791	circTHBS1
P13647	29	62.3	28.44	KRT5	1.51394e+08	circTHBS1
P02533	31	51.5	26.86	KRT14	6.96682e+07	circTHBS1
P08779	37	51.2	25.41	KRT16	7.0964e+07	circTHBS1
Q15717	20	36.1	24.62	ELAVL1	1.18105e+07	circTHBS1
P68104	22	50.1	23.71	EEF1A1	2.73253e+08	circTHBS1
Q05639	19	50.4	21.27	EEF1A2	3783993	circTHBS1
P25705	19	59.7	16.12	ATP5A1	3.67229e+07	circTHBS1
O00571	17	73.2	16.12	DDX3X	1.81197e+07	circTHBS1
P60842	19	46.1	15.66	EIF4A1	1.81621e+07	circTHBS1
P38919	21	46.8	14.78	EIF4A3	2.29907e+07	circTHBS1
P17844	17	69.1	14.78	DDX5	2.38796e+07	circTHBS1
P05141	23	32.8	14.64	SLC25A5	6.57669e+07	circTHBS1
P10809	16	61	14.5	HSPD1	1.71858e+07	circTHBS1
P52732	8	119.1	14.25	KIF11	2.35807e+07	circTHBS1
P62424	26	30	13.98	RPL7A	3.73025e+07	circTHBS1
P08238	15	83.2	13.96	HSP90AB1	4.55358e+07	circTHBS1
P39023	16	46.1	13.93	RPL3	3.82508e+07	circTHBS1
P63267	24	41.9	13.89	ACTG2	970868	circTHBS1
P78527	3	468.8	12.93	PRKDC	9.69923e+06	circTHBS1
P0DMV9	14	70	12.61	HSPA1B; HSPA1A	1.77594e+07	circTHBS1
P07437	20	49.6	12.33	TUBB	5.06925e+07	circTHBS1
Q9NZI8	12	63.4	12.05	IGF2BP1	1.08801e+07	circTHBS1
P23396	35	26.7	11.91	RPS3	34661063	circTHBS1
P06576	14	56.5	11.91	ATP5B	2.4978e+07	circTHBS1
P68371	18	49.8	11.83	TUBB4B	1.07855e+06	circTHBS1
P62987	37	14.7	11.77	UBA52	76833921	circTHBS1
Q7Z406	3	227.7	11.14	MYH14	959002	circTHBS1
Q92841	9	80.2	10.75	DDX17	591413	circTHBS1
P16403	25	21.4	10.69	HIST1H1C	83868989	circTHBS1
P11388	4	174.3	10.57	TOP2A	8.65081e+06	circTHBS1
P08670	16	53.6	10.31	VIM	9.22828e+06	circTHBS1
P15924	4	331.6	10.2	DSP	1.01114e+07	circTHBS1
P49327	4	273.3	9.82	FASN	11240774	circTHBS1
Q07020	21	21.6	9.67	RPL18	32761378	circTHBS1
P46781	27	22.6	9.65	RPS9	4.39967e+07	circTHBS1
P36578	13	47.7	9.61	RPL4	1.24463e+07	circTHBS1
Q02880	4	183.2	9.46	TOP2B	2.47908e+06	circTHBS1
P52272	7	77.5	9.4	HNRNPM	6.71227e+06	circTHBS1
P35232	27	29.8	9.18	PHB	1.55046e+07	circTHBS1
Q9NR30	12	87.3	9.15	DDX21	1.8693e+07	circTHBS1
P61978	13	50.9	9.03	HNRNPK	25895565	circTHBS1
P62917	16	28	9.01	RPL8	31707397	circTHBS1
P11586	8	101.5	8.98	MTHFD1	9.54071e+06	circTHBS1
P26641	15	50.1	8.94	EEF1G	1.37154e+07	circTHBS1
Q00839	9	90.5	8.8	HNRNPU	1.35234e+07	circTHBS1
O43242	12	60.9	8.67	PSMD3	1.04855e+07	circTHBS1
Q71U36	24	50.1	8.64	TUBA1A	6.38968e+07	circTHBS1
P11142	8	70.9	8.59	HSPA8	4.02582e+06	circTHBS1
P62826	20	24.4	8.59	RAN	57266018	circTHBS1
P26373	20	24.2	8.35	RPL13	1.68912e+07	circTHBS1
P54886	6	87.2	8.28	ALDH18A1	4.87814e+06	circTHBS1
Q13838	8	49	8.25	DDX39B	5.35765e+06	circTHBS1
Q7Z794	5	61.9	8.07	KRT77	2.31975e+08	circTHBS1
P63244	25	35.1	8	GNB2L1; RACK1	1.99396e+07	circTHBS1
P40429	25	23.6	7.97	RPL13A	3.06907e+07	circTHBS1
P02768	10	69.3	7.94	ALB	26888832	circTHBS1
Q02878	11	32.7	7.85	RPL6	1.31276e+07	circTHBS1
P18124	29	29.2	7.83	RPL7	3.74994e+07	circTHBS1
P07900	12	84.6	7.55	HSP90AA1	1.67809e+06	circTHBS1
P30050	24	17.8	7.54	RPL12	1.18082e+07	circTHBS1
P13639	8	95.3	7.42	EEF2	15371154	circTHBS1
P14923	7	81.7	7.03	JUP	5.57295e+06	circTHBS1
P81605	23	11.3	6.89	DCD	3.44725e+07	circTHBS1
P62805	19	11.4	6.78	HIST1H4A	1.28068e+07	circTHBS1
Q12931	6	80.1	6.29	TRAP1	6.60247e+06	circTHBS1
P33993	5	81.3	6.29	MCM7	3.56648e+06	circTHBS1
P50914	11	23.4	6.29	RPL14	1.736e+07	circTHBS1
A2NJV5	17	13.1	6.26	IGKV2-29	1122911179	circTHBS1
Q9H9B4	12	35.6	6.19	SFXN1	6.76385e+06	circTHBS1
Q99623	24	33.3	6.17	PHB2	1.87501e+07	circTHBS1
O00425	5	63.7	6.16	IGF2BP3	702012	circTHBS1
P04843	10	68.5	6.14	RPN1	5.10065e+06	circTHBS1
P30041	19	25	6.1	PRDX6	9.88819e+06	circTHBS1
P54577	10	59.1	6.08	YARS	7.6034e+06	circTHBS1
P49411	11	49.5	5.98	TUFM	1.10703e+07	circTHBS1
P04406	15	36	5.97	GAPDH	4.26562e+07	circTHBS1
Q15233	12	54.2	5.96	NONO	1.86575e+07	circTHBS1
P51148	16	23.5	5.78	RAB5C	3.63508e+06	circTHBS1
P46777	9	34.3	5.4	RPL5	1.40135e+07	circTHBS1
Q16643	5	71.4	5.19	DBN1	3.35561e+06	circTHBS1
Q08554	4	99.9	4.99	DSC1	5.71297e+06	circTHBS1
P08865	10	32.8	4.8	RPSA	6.34961e+06	circTHBS1
O43175	7	56.6	4.77	PHGDH	5.59108e+06	circTHBS1
Q8N1F7	3	93.4	4.74	NUP93	2.20013e+06	circTHBS1
Q02978	11	34	4.67	SLC25A11	3.09624e+06	circTHBS1
Q02543	15	20.7	4.6	RPL18A	8.80094e+06	circTHBS1
P40313	4	28	4.58	CTRL	3.27189e+07	circTHBS1
Q5T9A4	5	72.5	4.56	ATAD3B	4.11054e+06	circTHBS1
P17987	5	60.3	4.56	TCP1	5.18394e+06	circTHBS1
P62241	25	24.2	4.53	RPS8	6.06793e+06	circTHBS1
P61254	12	17.2	4.46	RPL26	1.14261e+07	circTHBS1
Q06830	21	22.1	4.45	PRDX1	2.31076e+07	circTHBS1
P31943	6	49.2	4.45	HNRNPH1	7019105	circTHBS1
P36542	11	33	4.36	ATP5C1	6.37775e+06	circTHBS1
P27635	14	24.6	4.24	RPL10	1.25689e+07	circTHBS1
Q9Y262	4	66.7	4.2	EIF3L	3.57985e+06	circTHBS1
Q07955	13	27.7	4.15	SRSF1	7296052	circTHBS1
P22695	12	48.4	4.14	UQCRC2	3.77693e+06	circTHBS1
P32119	11	21.9	4.14	PRDX2	1.16533e+06	circTHBS1
Q13200	6	100.1	4.12	PSMD2	3019787	circTHBS1
A0A075B6R9	13	13.1	3.99		7.47394e+06	circTHBS1
P09661	10	28.4	3.9	SNRPA1	3.13115e+06	circTHBS1
Q9NSB4	2	56.6	3.89	KRT82	7.9176e+07	circTHBS1
P00403	7	25.5	3.88	COX2	7.93034e+06	circTHBS1
P45880	7	31.5	3.86	VDAC2	2.78956e+06	circTHBS1
Q13347	6	36.5	3.85	EIF3I	2.18982e+06	circTHBS1
O95433	10	38.3	3.84	AHSA1	4.33442e+06	circTHBS1
P61313	11	24.1	3.82	RPL15	1.08313e+07	circTHBS1
P22102	2	107.7	3.76	GART	4.41832e+06	circTHBS1
P62906	7	24.8	3.76	RPL10A	1.00187e+07	circTHBS1
P14618	7	57.9	3.75	PKM	5.84914e+06	circTHBS1
P54136	3	75.3	3.75	RARS	2641493	circTHBS1
P62701	14	29.6	3.73	RPS4X	2.23708e+07	circTHBS1
P51991	5	39.6	3.7	HNRNPA3	2.78828e+06	circTHBS1
P07741	11	19.6	3.69	APRT	354880	circTHBS1
P22626	8	37.4	3.68	HNRNPA2B1	5.65913e+06	circTHBS1
P46778	9	18.6	3.66	RPL21	3.5066e+06	circTHBS1
P12004	13	28.8	3.62	PCNA	6.31746e+06	circTHBS1
Q15365	6	37.5	3.59	PCBP1	1.01856e+07	circTHBS1
Q96IU4	15	22.3	3.58	ABHD14B	1.46178e+06	circTHBS1
Q9Y3A5	7	28.7	3.56	SBDS	2.38806e+06	circTHBS1
Q96FW1	9	31.3	3.53	OTUB1	822782	circTHBS1
P05109	19	10.8	3.5	S100A8	4.43756e+06	circTHBS1
P48444	4	57.2	3.49	ARCN1	954608	circTHBS1
P62081	9	22.1	3.47	RPS7	1.6949e+07	circTHBS1
Q9P0M6	6	40	3.43	H2AFY2	2.27457e+06	circTHBS1
O75367	11	39.6	3.39	H2AFY	1.32304e+07	circTHBS1
Q08211	4	140.9	3.31	DHX9	2.495e+06	circTHBS1
P59665	19	10.2	3.27	DEFA1; DEFA1B	1.44411e+06	circTHBS1
P07305	7	20.9	2.83	H1F0	2.08476e+06	circTHBS1
P07478	12	26.5	2.57	PRSS2	9553903	circTHBS1
Q9BRL6	3	32.3	2.57	SRSF8	2.29233e+06	circTHBS1
Q9UL25	7	24.3	2.45	RAB21	538091	circTHBS1
Q13835	2	82.8	2.39	PKP1	819549	circTHBS1
Q13148	4	44.7	2.34	TARDBP	1785844	circTHBS1
P27348	6	27.7	2.34	YWHAQ	1.15196e+06	circTHBS1
P07814	3	170.5	2.25	EPRS	2.23963e+06	circTHBS1
P14625	3	92.4	2.24	HSP90B1	498749	circTHBS1
Q9UKD2	9	27.5	2.22	MRTO4	1.83962e+06	circTHBS1
P11177	3	39.2	2.18	PDHB	1.89898e+06	circTHBS1
O14979	4	46.4	2.16	HNRNPDL; HNRPDL	4240113	circTHBS1
O14654	2	133.7	2.13	IRS4	1.22965e+06	circTHBS1
A6NMY6	3	38.6	2.13	ANXA2P2	1.76202e+06	circTHBS1
P62280	7	18.4	2.13	RPS11	1.72829e+06	circTHBS1
P51570	3	42.2	2.13	GALK1	1.08062e+06	circTHBS1
P83731	14	17.8	2.12	RPL24	4.06517e+06	circTHBS1
Q8N1N4	7	56.8	2.09	KRT78	1.05296e+06	circTHBS1
P47914	9	17.7	2.08	RPL29	1.41714e+06	circTHBS1
Q15181	7	32.6	2.06	PPA1	3.63973e+06	circTHBS1
Q9H082	5	25.7	2.03	RAB33B	3.23738e+06	circTHBS1
Q9P035	4	43.1	1.99	PTPLAD1; HACD3	1.05175e+06	circTHBS1
P07339	4	44.5	1.99	CTSD	1.04947e+06	circTHBS1
P15880	4	31.3	1.98	RPS2	9834120	circTHBS1
P06748	7	32.6	1.97	NPM1	3.81787e+06	circTHBS1
P11021	3	72.3	1.96	HSPA5	943353	circTHBS1
O43402	4	23.8	1.95	EMC8	1.02697e+06	circTHBS1
P07195	10	36.6	1.93	LDHB	3.1466e+06	circTHBS1
P00338	7	36.7	1.93	LDHA	1.14827e+06	circTHBS1
P06753	7	32.9	1.93	TPM3	1.04444e+06	circTHBS1
A6NHQ2	3	34.8	1.92	FBLL1	987910	circTHBS1
P84098	5	23.5	1.92	RPL19	4.83645e+06	circTHBS1
P50993	1	112.2	1.89	ATP1A2	604335	circTHBS1
O00303	7	37.5	1.88	EIF3F	1.77593e+06	circTHBS1
Q6KB66	5	50.5	1.88	KRT80	1.63237e+06	circTHBS1
Q99615	2	56.4	1.88	DNAJC7		circTHBS1
Q15517	3	51.5	1.88	CDSN	977523	circTHBS1
Q9UG63	2	71.2	1.88	ABCF2	665902	circTHBS1
P55084	4	51.3	1.87	HADHB	1.72295e+06	circTHBS1
Q14739	2	70.7	1.87	LBR	1.65778e+06	circTHBS1
Q13247	3	39.6	1.87	SRSF6	986875	circTHBS1
P31151	12	11.5	1.86	S100A7	1.05038e+06	circTHBS1
Q9Y277	4	30.6	1.86	VDAC3	1.24806e+06	circTHBS1
Q5T750	3	26.2	1.86	C1orf68	2.251e+06	circTHBS1
P48643	4	59.6	1.85	CCT5	3.9849e+06	circTHBS1
P04279	5	52.1	1.85	SEMG1	633406	circTHBS1
P07910	6	33.7	1.85	HNRNPC	7.63382e+06	circTHBS1
P12956	2	69.8	1.85	XRCC6	472361	circTHBS1
Q8WUM4	4	96	1.83	PDCD6IP	1.2134e+06	circTHBS1
P28066	4	26.4	1.83	PSMA5	2270674	circTHBS1
Q16543	2	44.4	1.83	CDC37	779763	circTHBS1
P14678	3	24.6	1.83	SNRPB	682662	circTHBS1
P17812	1	66.6	1.83	CTPS1	865624	circTHBS1
Q9Y230	7	51.1	1.82	RUVBL2	2.63947e+06	circTHBS1
P53985	2	53.9	1.82	SLC16A1	6.14945e+06	circTHBS1
Q9NZT1	10	15.9	1.82	CALML5	1.4727e+06	circTHBS1
P50991	8	57.9	1.8	CCT4	5.38658e+06	circTHBS1
Q96HS1	7	32	1.8	PGAM5	2.75807e+06	circTHBS1
Q00325	6	40.1	1.8	SLC25A3	1.14336e+07	circTHBS1
Q01081	3	27.9	1.8	U2AF1; LOC102724594; U2AF1L5	1.41038e+06	circTHBS1
O60264	1	121.8	1.8	SMARCA5	1.08253e+06	circTHBS1
Q02413	3	113.7	1.79	DSG1	1.108e+06	circTHBS1
Q96HU8	6	22.5	1.79	DIRAS2	787082	circTHBS1
O76021	2	54.9	1.79	RSL1D1	1.38176e+06	circTHBS1
Q9Y5B9	3	119.8	1.78	SUPT16H	1.84689e+06	circTHBS1
O75027	1	82.6	1.78	ABCB7	551737	circTHBS1
P53004	8	33.4	1.77	BLVRA	1.36943e+06	circTHBS1
P04040	4	59.7	1.77	CAT	1.49782e+06	circTHBS1
P02100	7	16.2	1.77	HBE1	1.63818e+06	circTHBS1
P08243	4	64.3	1.76	ASNS	2.16916e+06	circTHBS1
Q13185	8	20.8	1.76	CBX3; C15orf57; CCDC32		circTHBS1
Q02383	3	65.4	1.75	SEMG2	603042	circTHBS1
P41252	1	144.4	1.75	IARS	651731	circTHBS1
Q16777	7	14	1.75	HIST2H2AC	12331525	circTHBS1
P38646	3	73.6	1.74	HSPA9	1.64913e+06	circTHBS1
P57088	4	28	1.74	TMEM33	796595	circTHBS1
Q9Y265	2	50.2	1.73	RUVBL1	947111	circTHBS1
P46779	8	15.7	1.73	RPL28	1.11659e+06	circTHBS1
P46782	6	22.9	1.73	RPS5		circTHBS1
O96005	1	76	1.73	CLPTM1	395601	circTHBS1
O14980	2	123.3	1.72	XPO1	2.22757e+06	circTHBS1
Q5BJH7	4	34.4	1.72	YIF1B	451452	circTHBS1
Q9BQ39	3	82.5	1.7	DDX50		circTHBS1
P18621	12	21.4	1.7	RPL17	2.8075e+06	circTHBS1
Q96P63	2	46.2	1.7	SERPINB12	812568	circTHBS1
P47895	2	56.1	1.7	ALDH1A3		circTHBS1
P14868	8	57.1	1.69	DARS	1.15342e+06	circTHBS1
Q16186	6	42.1	1.69	ADRM1	2.56556e+06	circTHBS1
P50990	2	59.6	1.69	CCT8	1.18217e+06	circTHBS1
Q5SSJ5	2	61.2	1.69	HP1BP3	7.27693e+06	circTHBS1
P16233	2	51.1	1.69	PNLIP		circTHBS1
Q9Y2L1	3	108.9	1.68	DIS3	1.87354e+06	circTHBS1
Q13765	7	23.4	1.68	NACA	724731	circTHBS1
P26640	1	140.4	1.68	VARS; VARS2	597860	circTHBS1
P36873	3	37	1.67	PPP1CC		circTHBS1
Q14232	4	33.7	1.67	EIF2B1	686896	circTHBS1
P62753	10	28.7	1.66	RPS6	1.73506e+07	circTHBS1
Q96GQ7	1	89.8	1.66	DDX27	645901	circTHBS1
P20700	3	66.4	1.64	LMNB1	1771344	circTHBS1
Q8TC12	4	35.4	1.64	RDH11	940589	circTHBS1
P67870	5	24.9	1.64	CSNK2B		circTHBS1
Q01469	7	15.2	1.64	FABP5	1.01398e+06	circTHBS1
P49368	4	60.5	1.63	CCT3	2104088	circTHBS1
O15371	2	63.9	1.63	EIF3D	1.29676e+06	circTHBS1
P43243	1	94.6	1.62	MATR3	915208	circTHBS1
Q08945	1	81	1.62	SSRP1	1.48216e+06	circTHBS1
O00541	2	68	1.62	PES1	738582	circTHBS1
P11908	2	34.7	1.62	PRPS2	1.88692e+06	circTHBS1
P62913	20	20.2	1.61	RPL11	5.53727e+06	circTHBS1
P51149	5	23.5	1.61	RAB7A	574681	circTHBS1
Q9BVP2	8	62	0	GNL3	2.83216e+06	circTHBS1
P55060	3	110.3	0	CSE1L	3.28703e+06	circTHBS1
P18754	7	44.9	0	RCC1	1.11989e+07	circTHBS1
Q86VP6	2	136.3	0	CAND1	1.21607e+06	circTHBS1
Q86YZ3	2	282.2	0	HRNR	2.74846e+06	circTHBS1
P07477	12	26.5	0	PRSS1	4840248	circTHBS1
Q9Y5M8	11	29.7	0	SRPRB	758311	circTHBS1
Q9NVP1	3	75.4	0	DDX18	1.04154e+06	circTHBS1
O00231	5	47.4	0	PSMD11	953648	circTHBS1
P61247	8	29.9	0	RPS3A	3.39679e+06	circTHBS1
P33992	3	82.2	0	MCM5	1.24549e+06	circTHBS1
P41250	2	83.1	0	GARS	1.43508e+06	circTHBS1
P43490	3	55.5	0	NAMPT	828736	circTHBS1
P78371	3	57.5	0	CCT2	1.00755e+06	circTHBS1
P05388	6	34.3	0	RPLP0	6.56019e+06	circTHBS1
Q92945	4	73.1	0	KHSRP	703665	circTHBS1
P49915	2	76.7	0	GMPS	1.05511e+06	circTHBS1
P49736	3	101.8	0	MCM2	1.06876e+06	circTHBS1
Q99832	4	59.3	0	CCT7	2.37608e+06	circTHBS1
P56192	1	101.1	0	MARS	992896	circTHBS1
Q9Y4L1	2	111.3	0	HYOU1	1.47109e+06	circTHBS1
Q9Y2X3	2	59.5	0	NOP58	343786	circTHBS1
P04844	3	69.2	0	RPN2	6.67766e+06	circTHBS1
Q96PK6	3	69.4	0	RBM14; RBM14-RBM4		circTHBS1
Q14103	4	38.4	0	HNRNPD	1985635	circTHBS1
Q6DKI1	4	29.7	0		438644	circTHBS1
P32322	3	33.3	0	PYCR1	623933	circTHBS1
P37837	3	37.5	0	TALDO1	581478	circTHBS1
P06493	5	34.1	0	CDK1	836336	circTHBS1
P46087	1	89.2	0	NOP2	701305	circTHBS1
P50402	5	29	0	EMD	606715	circTHBS1
P54578	3	56	0	USP14	453419	circTHBS1
O75534	1	88.8	0	CSDE1		circTHBS1
Q14566	1	92.8	0	MCM6	889629	circTHBS1
P00568	6	21.6	0	AK1	763857	circTHBS1
P52209	4	53.1	0	PGD	433975	circTHBS1
Q9BV20	3	39.1	0	MRI1	567918	circTHBS1
Q5T749	2	64.1	0	KPRP	1.26611e+06	circTHBS1
Q15393	1	135.5	0	SF3B3	328993	circTHBS1
Q01650	4	55	0	SLC7A5	1.12677e+06	circTHBS1
Q9UQE7	1	141.5	0	SMC3	419232	circTHBS1
P42704	1	157.8	0	LRPPRC	732964	circTHBS1
O00505	2	57.8	0	KPNA3	474366	circTHBS1
P27708	1	242.8	0	CAD		circTHBS1
P62491	5	24.4	0	RAB11A	1.01792e+06	circTHBS1
P47755	3	32.9	0	CAPZA2	4200586	circTHBS1
P61626	8	16.5	0	LYZ	866702	circTHBS1
Q7L2E3	1	133.9	0	DHX30	487506	circTHBS1
Q09666	0	628.7	0	AHNAK	240444	circTHBS1
P47897	1	87.7	0	QARS	650124	circTHBS1
P31942	3	36.9	0	HNRNPH3	962524	circTHBS1
O60749	2	58.4	0	SNX2	757868	circTHBS1
Q99714	4	26.9	0	HSD17B10	351862	circTHBS1
O15123	7	56.9	0	ANGPT2		circTHBS1
P19623	3	33.8	0	SRM	597468	circTHBS1
Q9UNF1	1	64.9	0	MAGED2	550016	circTHBS1
Q13151	5	30.8	0	HNRNPA0	1.00807e+06	circTHBS1
Q9UJZ1	4	38.5	0	STOML2	942751	circTHBS1
P46977	2	80.5	0	STT3A		circTHBS1
Q9UMR2	2	53.9	0	DDX19B	962186	circTHBS1
O75746	1	74.7	0	SLC25A12	519473	circTHBS1
P62750	5	17.7	0	RPL23A	1.00751e+06	circTHBS1
P25205	1	90.9	0	MCM3	767353	circTHBS1
Q6EEV6	13	10.7	0	SUMO4	1497353	circTHBS1
Q9HB71	4	26.2	0	CACYBP	735217	circTHBS1
Q13547	2	55.1	0	HDAC1	1.03907e+06	circTHBS1
P06733	2	47.1	0	ENO1	749262	circTHBS1
P19338	1	76.6	0	NCL		circTHBS1
P25788	5	28.4	0	PSMA3	560761	circTHBS1
Q9UHB9	2	70.7	0	SRP68	685022	circTHBS1
Q14498	3	59.3	0	RBM39	483379	circTHBS1
Q9UBQ0	5	20.5	0	VPS29	620163	circTHBS1
P14324	2	48.2	0	FDPS	1.21285e+06	circTHBS1
O00178	1	72.4	0	GTPBP1	565651	circTHBS1
O75533	1	145.7	0	SF3B1	867133	circTHBS1
B5ME19	1	105.4	0	EIF3CL	1.12824e+06	circTHBS1
Q16778	7	13.9	0	HIST2H2BE	11727614	circTHBS1
P46063	2	73.4	0	RECQL	408833	circTHBS1
P52758	8	14.5	0	HRSP12; RIDA	2.9287e+06	circTHBS1
Q92736	0	564.2	0	RYR2	1.98392e+06	circTHBS1
P22532	13	7.9	0	SPRR2D	565836	circTHBS1
P31944	4	27.7	0	CASP14	1.18211e+06	circTHBS1
A6NEC2	2	53.7	0	LOC440434	282397	circTHBS1
P26639	2	83.4	0	TARS	602471	circTHBS1
P23490	3	25.7	0	LOR	1.09132e+06	circTHBS1
Q9P2J5	1	134.4	0	LARS	602413	circTHBS1
Q5D862	1	247.9	0	FLG2	737703	circTHBS1
Q9UBT2	2	71.2	0	UBA2	542813	circTHBS1
P43897	2	35.4	0	TSFM	395166	circTHBS1
P48556	2	39.6	0	PSMD8	861194	circTHBS1
P38159	2	42.3	0	RBMX	647274	circTHBS1
P05089	2	34.7	0	ARG1	267916	circTHBS1
P35998	3	48.6	0	PSMC2	383773	circTHBS1
O75396	5	24.6	0	SEC22B	551696	circTHBS1
Q9H0E9	2	135.3	0	BRD8	1.97919e+06	circTHBS1
P40937	3	38.5	0	RFC5	563569	circTHBS1
P19525	2	62.1	0	EIF2AK2		circTHBS1
P62995	3	33.6	0	TRA2B	417423	circTHBS1
P24539	3	28.9	0	ATP5F1	1.05802e+06	circTHBS1
Q8TEX9	1	118.6	0	IPO4	489674	circTHBS1
Q16798	4	67	0	ME3		circTHBS1
Q9UKM9	3	32.4	0	RALY	518064	circTHBS1
Q9BQG0	1	148.8	0	MYBBP1A	379370	circTHBS1
O75663	4	31.4	0	TIPRL		circTHBS1
Q9Y2R4	2	67.5	0	DDX52	477220	circTHBS1
Q6PI48	2	73.5	0	DARS2		circTHBS1
P16220	9	36.7	0	CREB1	1.17417e+06	circTHBS1
Q9NQ55	1	53.2	0	PPAN; PPAN-P2RY11	267307	circTHBS1
P33991	1	96.5	0	MCM4	901803	circTHBS1
P61081	5	20.9	0	UBE2M	976883	circTHBS1
Q9UBX3	3	31.3	0	SLC25A10	572955	circTHBS1
Q9NSD9	2	66.1	0	FARSB	624431	circTHBS1
Q9UQ80	3	43.8	0	PA2G4	558891	circTHBS1
O95399	6	14.3	0	UTS2	750448	circTHBS1
P17858	1	85	0	PFKL		circTHBS1
Q9Y3I0	3	55.2	0	C22orf28; RTCB	513202	circTHBS1
P24752	2	45.2	0	ACAT1	1.95932e+06	circTHBS1
P26196	2	54.4	0	DDX6		circTHBS1
Q9H2V7	2	56.6	0	SPNS1	192400	circTHBS1
Q08170	1	56.6	0	SRSF4	681305	circTHBS1
P14866	2	64.1	0	HNRNPL	1.53303e+06	circTHBS1
Q5T0N1	1	125.6	0	TTC18; CFAP70	3.80449e+06	circTHBS1
Q9Y285	1	57.5	0	FARSA	834705	circTHBS1
P06702	11	13.2	0	S100A9	2.93986e+06	circTHBS1
P51114	1	69.7	0	FXR1	549622	circTHBS1
O75190	3	36.1	0	DNAJB6	454519	circTHBS1
Q9NRN7	3	35.8	0	AASDHPPT	1.29794e+06	circTHBS1
Q7Z7A1	0	268.7	0	CNTRL	1.62418e+06	circTHBS1
Q8WVC6	3	26.5	0	DCAKD	325029	circTHBS1
Q5T6V5	3	39	0	C9orf64	420024	circTHBS1
P35250	3	39.1	0	RFC2	665028	circTHBS1
